# Supplementary material for: Phenotypic plasticity in cell elongation among closely related bacterial species
Source: Nat Commun. 2025 Jun 2;16:5099. doi: 10.1038/s41467-025-60005-y (PMC12130487; doi:10.1038/s41467-025-60005-y)
Supplement: Supplementary file 4 — Source Data [file 41467_2025_60005_MOESM4_ESM.xlsx]

## Sheet: Figure 2
Graph Mean Fluorescence intensity Short pulses analysis
Fig. 2b	C. crescentus	Mean	min	max	Mean	min	max
	0	60.4433	57.5243	63.3623	57.3323	53.9571	60.7075
	0.1	78.2692	75.6759	80.8626	54.9873	51.8292	58.1453
	0.2	91.5009	88.3816	94.6201	50.9972	47.8817	54.1127
	0.3	100	96.9618	103.038	58.0446	55.179	60.9102
	0.4	97.6621	94.7403	100.584	76.9796	73.2254	80.7337
	0.5	87.0927	84.3044	89.881	94.9104	90.9965	98.8242
	0.6	82.9016	80.3731	85.4301	100	96.3091	103.691
	0.7	89.1083	86.3224	91.8942	71.3675	68.2204	74.5146
	0.8	88.457	85.5611	91.3529	54.1725	50.8914	57.4536
	0.9	79.7688	76.963	82.5746	56.2507	52.7958	59.7056
	1	69.0697	65.3765	72.7629	58.9468	54.8117	63.082
Fig. 2c	A. excentricus no WGA	Mean	min	max	Mean	min	max
	0	30.7379	27.4021	34.0738	22.5203	20.7957	24.245
	0.1	34.6468	32.5264	36.7671	27.2605	25.9504	28.5705
	0.2	40.8879	38.8265	42.9494	33.6027	32.0276	35.1778
	0.3	50.8721	48.4549	53.2894	43.6648	40.2108	47.1189
	0.4	70.2581	65.636	74.8801	72.7314	65.9207	79.542
	0.5	89.365	80.3264	98.4036	100	86.1965	113.804
	0.6	100	92.7118	107.288	92.591	83.9971	101.185
	0.7	89.4329	83.4134	95.4523	63.1496	58.074	68.2253
	0.8	77.6316	71.9432	83.32	43.0732	40.5088	45.6375
	0.9	57.2035	53.4446	60.9625	30.9278	29.3039	32.5517
	1	46.7132	41.2963	52.13	25.8969	23.762	28.0318
Fig. 2d	A. excentricus	Mean	min	max	Mean	min	max
	0	33.8155	30.6456	36.9855	24.6114	23.2573	25.9656
	0.1	36.7866	34.6628	38.9104	29.1089	28.1213	30.0965
	0.2	43.3398	41.171	45.5085	36.9245	35.8785	37.9704
	0.3	53.2849	50.4893	56.0804	45.2523	43.5392	46.9654
	0.4	63.994	60.9423	67.0457	58.3241	55.061	61.5872
	0.5	79.8083	75.7574	83.8592	85.8097	79.0009	92.6184
	0.6	90.8359	86.9113	94.7606	100	92.5924	107.408
	0.7	100	94.8734	105.127	77.2842	71.341	83.2274
	0.8	94.3673	89.8825	98.8522	49.7488	47.55	51.9476
	0.9	88.2396	83.3216	93.1575	37.9025	36.331	39.474
	1	71.057	64.2787	77.8352	27.7445	25.9451	29.5439

## Sheet: Figure 4
Dot plots graphs showing quantification of Fluorescence intensity of each FDAA pulse
Fig. 4d									Statistical Analysis
Mean Fluorescence intensity TADA (Control)	Mean Fluorescence intensity TADA Mecillinam		Mean Fluorescence intensity BADA (Control)	Mean Fluorescence intensity BADA Mecillinam
315.111	262.579		620.333	652.579					Table Analyzed	BADA Control
420.048	282.405		726.095	680.476
684.517	275.053		703.483	598.867					Unpaired t test with Welch's correction
252.118	260.597		558.118	658.339					P value	<0.0001
318.81	258.088		617.333	687.421					P value summary	****
276.306	272.025		557.861	565.938					Significantly different (P < 0.05)?	Yes
329.731	311.821		690.731	575.615					One- or two-tailed P value?	Two-tailed
574.441	322.547		865.147	778.103					Welch-corrected t, df	t=18.32, df=1316
296.679	279.748		613.929	624.55
543.257	293.195		695.857	627.288					How big is the difference?
405.237	270.353		684.5	643.496					Mean of column A	729.6
448.5	312.1		639.425	672.567					Mean of column B	654.2
547.184	285.025		696.632	595.963					Difference between means (B - A) ± SEM	-75.41 ± 4.117
529.917	286.992		775.917	645.388					95% confidence interval	-83.48 to -67.33
468.25	300.791		912.083	662.358					R squared (eta squared)	0.2032
572.098	338.06		649.659	630.836
529.8	286.064		685.867	584.16					F test to compare variances
343.769	368.77		603.949	657.751					F, DFn, Dfd	3.252, 820, 513
623.067	251.407		759.578	651.088					P value	<0.0001
380.442	318.949		545.395	636.971					P value summary	****
508.023	252.538		793.791	562.29					Significantly different (P < 0.05)?	Yes
452.804	299.911		764.913	651.664
454.523	328.457		722.977	673.101					Data analyzed
575.74	289.202		662.38	614.96					Sample size, column A	821
486.196	316.606		609.87	845.294					Sample size, column B	514
544.489	306.747		662.422	662.044
396.267	304.118		602.578	598.425
494.163	337.37		702.653	669.739
339.444	371.058		632.733	664.813
544.917	268.842		741.833	572.562
648.49	317.082		699.653	675.721
592.415	353.841		710.679	629.833
521.136	294.203		779.773	661.68					Table Analyzed	TADA
355.277	275.433		693.468	593.507
435.745	313.272		632.941	605.872					Column B	TADA Meci
466	282.134		749.532	690.464					vs.	vs.
450.822	295.154		1002.76	630.346					Column A	TADA Control
610	286.723		676.176	584.755
550.909	280.878		752.218	734.225					Unpaired t test with Welch's correction
350.38	279.604		720.72	579.297					P value	<0.0001
545.106	307.051		805.957	719.453					P value summary	****
409.346	292.367		726.692	736.422					Significantly different (P < 0.05)?	Yes
567.224	316.782		619.828	643.016					One- or two-tailed P value?	Two-tailed
576.275	294.222		660.529	612.256					Welch-corrected t, df	t=48.66, df=1232
441.735	310.897		657.98	649.056
408.333	397.423		563.263	976.817					How big is the difference?
476.741	293.654		703.556	644.684					Mean of column A	491.3
455.692	315.169		1597.87	715.006					Mean of column B	310.9
587.356	276.02		689.153	574.456					Difference between means (B - A) ± SEM	-180.5 ± 3.709
513.532	300.178		771.436	730.127					95% confidence interval	-187.8 to -173.2
431.038	307.111		573.17	650.896					R squared (eta squared)	0.6578
228.769	322.97		514.985	638.242
405.453	269.159		661.547	699.825					F test to compare variances
586.42	292.886		694.32	817.416					F, DFn, Dfd	4.909, 820, 513
416.019	305.804		679.846	654.455					P value	<0.0001
540.314	261.533		867.294	650.492					P value summary	****
234.4	276.213		586.114	594.333					Significantly different (P < 0.05)?	Yes
425.943	311.485		670.509	644.897
425.684	299.693		647.035	617.877					Data analyzed
462.426	302.104		667.722	737.078					Sample size, column A	821
585.148	310.473		663.574	608.562					Sample size, column B	514
697.324	282.2		792.056	601.917
429.672	289.717		715.534	700.658
290.632	494.022		568.25	773.478
563.952	285.452		765.032	675.934
398.355	317.273		662.645	687.62
483.063	293.585		616.905	616.111
231.925	288.632		623.175	642.123
509.323	301.263		788.597	608.485
462.804	305.052		682.964	636.253
570.373	306.181		714.164	630.446
646.344	313.827		783.934	638.367
424.035	319.191		761.789	638.397
470.65	296.697		709.283	601.507
555.254	280.775		695.491	593.132
470.148	277.692		814.754	636.049
442.887	310.584		667.585	644.212
527.909	325.12		711.303	672.653
692.582	307.051		1476.25	647.834
602.357	324.301		761.857	655.081
338.047	297.437		628.906	759.574
364.769	316.672		580.323	636.107
448.368	297.279		738.662	625.651
455.789	308.178		686.07	663.432
461.489	460.383		730.979	649.857
353.726	255.276		694.887	597.457
748.424	327.818		831.061	638.194
483.71	303.933		666.159	651.607
375.362	307.093		666.768	733.53
410.485	279.859		703.912	590.844
539.438	292.669		728.375	671.209
373.656	280.982		610.18	664.229
487.986	320.808		665.188	645.511
624.2	314.458		790.583	650.236
374.456	327.594		546.246	599.485
572.172	314.223		666.109	577.67
442.836	298.301		668.448	607.731
485.455	284.339		717.909	585.469
417.886	309.492		708.271	623.384
453.681	334.546		780.957	672.168
360.25	290.877		757.567	686.747
870.254	297.583		698.448	642.883
574.159	323.572		876.246	661.803
596.477	327.223		669.338	617.246
580.91	309.016		677.582	599.13
608.587	330.819		805.429	676.452
541.94	273.169		719.91	641.388
410.841	294.922		650.565	731.469
278.418	299.353		635.873	702.327
477.229	330.755		707.3	657.485
423.687	347.357		562.672	667.266
383.408	294.429		669.684	714.531
433.676	310.306		773.284	640.922
455.397	288.154		730.027	717.176
434.9	308.493		708.514	635.007
412.047	274.234		767.656	591.625
576.261	271.928		789.971	594.297
427.493	302.827		677.091	640.406
368.214	299.388		611.243	645.115
642.485	285.818		928.015	593.582
427.108	349.847		777.892	641.576
333.603	313.805		679.425	681.512
404.45	286.71		756.95	735.169
724.338	300.696		1396.92	730.982
354.269	335.257		738.577	651.771
475.973	297.697		778.658	689.794
633.672	292.789		815.373	629.308
484.539	292.62		664.513	608.492
547.049	309.091		689.344	608.699
456.235	310.721		695.735	654.746
460.683	340.509		754.683	665.425
447.222	274.156		679.25	613.935
378.343	312.385		775.171	654.04
507.987	302.988		729.603	659.948
422.054	282.391		617.04	597.056
424.474	323.162		685.908	642.227
509.076	300.418		758.962	637.837
395.693	265.932		724.987	599.088
421.957	333.242		867.594	711.344
648.932	298.785		901.233	628.315
354.987	283.429		670.115	618.78
645.333	336.328		658.028	755.721
411.987	301.937		730.487	632.707
387.253	323.503		758.761	625.185
362.475	283.83		689.062	569.102
629.368	284.378		965.868	632.378
350.293	303.949		704.813	572.244
456.329	275.122		663.466	641.67
352.891	336.155		700.75	738.148
592.781	346.923		748.342	755.244
495.926	283.087		793.321	689.194
410.738	317.314		767.538	644.041
405.23	333.837		711.216	688.719
402.622	296.867		710.027	640.211
485.95	301.474		779.688	624.498
410.686	380.06		687.243	681.016
369.181	295.63		708.157	643.515
552.493	317.845		693.928	674.695
353.651	274.919		578.663	706.89
435.776	325.144		706.806	665.796
565.814	310.166		820.271	630.558
542.386	321.574		732.286	662.6
640.5	371.995		990.897	629.826
495.286	284.94		587.922	643.53
339.493	289.36		657.44	639.32
376.395	315.772		730.395	688.694
504.868	307.323		639.671	672.682
745.507	362.12		1526.82	673.72
456.725	313.463		758.9	697.177
601.372	309.641		763.154	620.665
493.987	322.98		711.654	689.483
423.775	318.772		630.487	690.089
406.247	305.481		566.642	652.103
430.389	305		737.444	676.636
530.963	313.614		802.185	628.488
436.855	304.623		681.158	711.603
523.244	315.554		706.683	628.202
638.229	294.802		672	590.972
386.089	304.518		693.721	624.009
504.041	286.696		650.27	605.262
520.169	344.011		707.571	649.62
455.553	244.274		751.421	604.469
527.518	312.168		643.361	659.654
424.615	273.031		771.769	600.646
437.345	299.809		765.103	630.786
383.556	288.374		653.778	605.16
516.975	290.181		770.225	620.61
357.474	301.455		663.141	665.619
442.325	281.318		742.425	723.654
541.066	277.179		820.198	640.726
585.012	330.595		720.699	737.104
728.899	294.527		919.405	645.801
481.617	293.229		684.287	657.179
416.949	322.265		720.443	622.575
563.506	383.873		844.565	734.399
468.437	309.923		597.507	634.912
476.539	301.149		880.64	706.917
634.395	281.609		759.256	600.755
336.849	282.902		736.686	552.593
496.7	303.312		747.067	608.884
473.846	315.055		644.654	629.088
393.31	331.712		741.425	596.207
366.683	304.186		677.866	645.357
543.44	291.02		719.14	608.371
460.319	471.417		705.457	658.845
392.41	295.306		642.795	631.133
582.694	300.431		820.398	598.049
449.641	349.796		646.167	741.043
480.89	305.27		713.626	610.573
444.08	286.66		750.886	574.452
483.52	311.294		655.92	630.161
417.341	316.31		693.232	674.06
589.489	322.751		730.5	785.454
396.651	286.952		684.096	574.787
503.299	299.151		714.494	606.797
412.317	298.967		667.488	592.839
465.276	304.7		703.31	623.565
517.177	309.23		764.316	669.289
534.266	322.981		718.165	652.317
484.65	312.297		719.01	607.302
377.662	299.278		786.676	637
516.739	282.571		658.091	599.062
456.186	324.852		619.872	706.102
594.866	310.258		679.415	759.805
501.118	279.835		638.566	623.28
434.552	329.608		705.24	650.409
501.489	299.824		708.455	621.185
421.072	326.667		706.964	688.379
322.253	353.423		583.374	686.037
425.25	307.084		760.26	643.498
411.681	267.69		696.457	637.043
742.411	292.699		676.011	667.584
470.512	299.826		676.72	596.886
680.282	289.656		815.553	670.111
522.792	309.237		689.448	638.775
585.275	284.577		685.938	614.275
354.371	300.062		733.876	689.357
539.233	360.5		771.105	666.879
590.531	273.048		722.602	572.468
561.242	296.762		712.835	747.343
419.584	338.265		606.36	658.389
705.448	308.549		716.747	749.597
454.011	317.316		703.824	653.167
521.353	341.022		702.106	839.051
619.843	309.23		764.241	821.157
359.037	272.352		642.741	586.304
521.962	283.409		695.696	569.215
599.765	296.251		708.51	610.816
462.494	283.427		781.691	630.903
423.454	336.18		636.155	794.554
354.67	319.097		632.824	610.686
419.682	322.842		700.807	613.556
488.28	339.77		705.742	744.969
493.736	368.291		797.462	817.326
402.48	293.865		809.235	730.275
584.152	339.971		776.975	789.226
439.211	314.819		736.021	644.121
528.452	366.333		641.726	748.934
442.314	337.186		824.907	693.695
371.608	280.862		789.557	596.777
727.01	306.178		1466.73	716.944
533.911	299.851		778.723	661.299
408.709	296.654		661.785	579.062
436.177	325.247		647.937	756.329
399.098	309.33		684.957	665.054
452.885	313.101		755.437	633.995
531.291	305.745		720.163	651.736
552.271	314.813		756.871	660.163
583.937	294.31		647.063	615.991
469.375	307.982		690.625	795.104
695.309	308.298		710.941	626.18
533.656	279.513		687.906	628.356
438.021	290.86		732.969	648.934
468.232	326.757		767.874	666.514
506.049	317.188		822.676	651.832
493.032	336.339		689.937	638.625
373	323.896		679.165	696.166
430.897	299.068		617.31	669.982
401.024	315.465		715.169	651.316
365.11	305.778		654.84	676.778
452.427	291.213		706.406	651.482
431.418	265.409		717.173	569.786
454.26	350.281		659.429	655.897
401.641	316.383		718.184	646.128
495.653	324.916		583.733	665.005
439.954	291.444		738.11	739.347
514.484	311.146		795.753	639.302
379.798	299.751		679.73	661.8
436.212	357.023		651.435	685.135
464.505	292.7		667.416	632.188
504.885	299.708		689.069	594.379
475.224	292.894		722.367	668.132
373.088	329.521		729.706	702.634
562.337	274.295		791.274	685.903
497.143	316.55		719.978	636.674
623.272	330.718		802.803	656.131
580.812	306.151		641.062	622.845
407.882	324.529		729.327	736.992
313.705	294.548		660.188	619.054
367.276	295.9		556.316	732.625
458.281	285.258		729.865	596.323
507.304	316.591		716.029	671.561
350.891	298.411		700.05	637.379
604.33	294.603		712.4	605.574
447.312	328.789		666.462	642.63
478.851	283.292		649.085	633.5
624.413	313.56		836.904	602.919
640.17	290.852		731.205	739.922
450.317	329.586		722.238	700.985
440.606	287.448		689.556	639.119
616.938	340.593		735.719	700.158
451.52	304.764		587.206	689.408
495.143	341.88		664.337	679.023
418.667	295.667		758.769	622.479
408.4	301.798		743.789	687.254
456.375	309.405		694.646	659.464
468.966	277.835		744.398	591.679
435.674	302.685		708.768	649.294
365.312	289.848		611.817	628.439
455.644	335.033		660.832	652.714
644.67	298.448		862.92	582.728
456.745	289.078		739.383	642.037
443.553	288.31		667.981	623.839
546	295.522		758.422	665.099
431.423	347.279		765.404	888.262
450.432	283.176		772.516	642.442
501.343	295.531		838.784	640.133
575.366	318.037		698.356	650.463
701.344	309.852		789.215	656.582
353.86	309.165		692.178	657.78
474.394	319.658		779.434	738.84
511.386	313.341		757.267	674.972
438.857	298.496		776.912	641.482
432.091	298.817		763.212	653.521
372.859	297.197		650.185	601.258
370.489	371.258		837.141	792.276
479.452	311.945		721.583	737.53
470.456	287.267		765.874	604.459
378.737	291.97		738.947	703.848
405.043	341.034		695.979	683.751
616.824	307.91		749.009	638.305
352.364	377.842		770.465	614.207
445.53	291.88		760.65	648.485
501.417	344.619		888.359	724.749
445.119	308.395		809.436	656.664
411.363	320.257		696.066	646.16
454.938	296.268		680	649.434
476.56	332.599		596.642	658.44
605.105	296.029		728.962	602.815
408.701	299.284		675.588	652.038
414.6	302.249		679.086	671.995
600.128	314.119		818.532	646.869
596.889	290.841		871.259	726.586
605.238	308.835		718.97	624.187
574.083	331.481		778.917	675.132
347.894	320.004		734.538	678.26
485.912	325.895		663.157	679.785
449.882	321.081		691.088	630.928
517.243	321.251		682.355	642.566
568.736	298.614		723.621	648.386
430.037	312.667		806.047	644.852
620.031	346.628		726.247	671.891
351.029	354.87		612.214	727.854
657.106	312.784		650.74	774.695
518.733	324.37		705.149	763.083
510.616	322.368		648.744	604.105
378.253	311		567.926	630.545
522.555	301.474		707.082	697.535
539.958	324.669		773.417	606.952
438.062	303.914		670.761	672.56
427.984	333.281		737.325	791.918
448.103	342.759		759.289	672.208
656.371	321.946		689.835	684.592
440.449	309.637		830.051	645.319
427.411	312.364		646.299	746.662
565.312	306.375		762.204	634.397
474.073	282.497		785.091	614.805
377.019	281.462		651.815	602.048
450.365	309.045		857.433	649.249
572.198	321.719		868.783	652.47
518.16	339.917		706	651.096
404.138	315.595		767.954	739.981
454.206	280.311		680.902	573.578
453.221	284.756		716.105	652.816
441.476	288.432		641.942	688.932
611.16	293.692		756.245	606.139
378.491	327.265		683.185	633.984
499.657	284.809		666.562	620.116
487.772	296.643		766.792	640.866
646.67	306.494		717.866	638.321
450.69	524.297		746.21	647.655
452.453	295.933		607.126	598.78
378.167	331.271		586.149	625.706
564.583	296.988		812.243	600.224
536.862	305.814		620.239	616.057
396.536	292.335		833.588	617.044
537.85	312.932		845.982	653.815
607.872	288.773		831.256	607.093
427.692	332.101		731.231	687.675
427.959	312.357		689.795	604.087
406.562	287.033		718.818	608.857
569.152	363.731		886.01	598.759
440.536	346.239		730.375	626.131
442.98	340.645		607.46	665.475
599.63	329.801		790.81	711.152
455.206	294.963		756.314	756.115
441.296	277.395		651.939	599.937
399.911	306.356		740.442	634.644
504.869	276.38		616.327	555.422
395.196	334.492		685.991	648.556
509.339	291.404		843.07	614.596
356.992	322.374		605.492	663.766
430.374	365.683		661.467	781.356
435.598	303.544		601.755	669.274
565.315	347.322		770.991	668.657
421.495	290.605		701.703	584.667
388.685	337.759		698.685	656.257
495.971	325.441		744.932	639.034
573.38	458.593		765.861	631.829
531.165	322.053		948.802	626.197
487.584	311.841		791.743	649.583
566.716	317.527		801.522	780.077
479.832	997.274		732.748	671.305
467.33	300.98		772.953	599.404
420.817	298.598		727.78	658.155
557.198	279.497		713.188	684.259
409.071	324.007		808.464	668.736
538.053	312.16		600.239	623.11
453.359	315.029		669.026	644.179
464.269	317.238		745.487	772.483
569.778	310.188		788.944	639.982
642.981	292.622		938.935	591.038
486.944	312.156		762.776	668.876
445.306	305.956		823.009	628.661
598.873	307.897		763.686	574.066
510.12	338.11		682.528	763.712
526.87	281.598		745.809	587.498
514.434	341.777		655.255	699.645
613.814	312.497		808.912	636.424
468.237	321.452		877.789	643.183
515.356	275.776		768.87	588.153
465.291	319.889		726.535	676.552
424.019	290.732		635.352	568.529
501.5	304.133		804.942	660.684
511.791	341.804		661.436	684.441
460	339.819		668.367	660.628
350.322	271.037		760.774	612.037
390.78	310.625		632.22	687.348
520.14	324.568		837.675	592.924
763.632	305.633		854.649	625.575
353.389	278.449		841.92	604.122
381.793	323.967		774.009	663.58
382.339	301.447		763.734	663.275
460.362	333.312		687.354	659.624
525.146	345.277		654.699	589.884
576.178	312.785		772.009	662.752
401.441	296.012		653.731	576.562
462.346	365.22		678.299	762.332
580.537	309.712		666.274	614.189
527.07	270.414		669.28	676.92
578.303	318.076		861.017	670.952
341.263	322.677		666.009	648.806
399.991	296.521		610.319	594.168
507.055	333.441		702.709	709.289
590.104	308.566		711.461	626.901
382.851	301.093		604.926	657.478
394.432	310.485		670.068	651.182
467.779	296.117		631.32	633.634
512.417	308.314		855.252	637.8
583.43	288.755		842.28	631.05
461.395	318.773		761.958	617.271
494.935	296.577		809.353	729.679
439.349	293.846		671.54	645.712
412.77	294.268		754.504	634.921
527.968	321.918		722.218	674.122
500.06	323.006		828.94	630.806
551.733	323.209		731.69	668.583
512.853	293.993		671.618	604.661
575.66	320.061		759.101	672.807
520.105	320.097		696.657	702.51
643.648	331.281		721.328	635.636
482.957	325.201		623.591	684.884
824.884	341.33		804.603	655.397
500.487	317.108		748.974	588.075
622.632	293.52		885.202	637.661
381.679	309.009		688.275	660.577
532.559	290.116		848.315	637.051
503.241	316.112		705.81	614.481
435.234	282.98		629.562	592.655
566.709	293.808		845.15	627.047
433.661	335.711		793.028	681.462
499.184	303.521		800.307	756.436
340.696	275.223		752.983	592.924
356.679	291.982		738.175	625.506
723.872	288.458		784.352	640.442
504.336	348.763		754.8	672.695
455.117	329.648		745.3	774.542
457.12	289.585		697.94	590.844
445.112	290.248		656.233	651.167
561.192	316.307		724.842	621.436
544.098	308.172		656.515	662.163
408.278	351.28		711.706	738.767
367.318	330.271		627.837	653.781
434.977	305.557		658.617	648.338
472.076	320.788		733.28	660.486
449.213	324.661		681.793	599.602
505.624	270.08		652.848	595.142
633.492	274.656		702	557.024
383.891	313.164		722.667	634.368
388.772	315.368		762.941	609.424
477.595	310.906		640.548	634.058
515.21	277.755		762.347	601.614
508.961	310.149		849.764	617.188
463.008	320.106		732.603	627.322
486.639			748.034
686.254			910.592
495.405			725.863
528.82			756.953
438.83			655.911
395.169			719.218
341.597			719.718
592.175			770.167
525.142			698.008
563.932			800.644
585.445			763.039
674.633			802.164
487.565			790.611
674.562			780.777
442.111			805.381
497.907			705.333
503.589			875.674
308.347			672.107
464.364			918.167
405.953			673.598
487.389			702.019
434.348			779.942
379.701			763.19
371.766			957.781
387.056			756.387
504			736.038
422.244			697.409
395.853			702.5
513.202			756.215
402.102			749.244
414.808			564.34
512.053			822.765
492.43			743.594
596.623			821.979
514.627			674.015
721.422			704.977
459.887			782.639
511.22			744.772
658.767			709.54
500.871			698.341
620.52			683.832
429.1			728.485
599.957			905.092
466.464			821.87
476.724			645.008
455.187			765.963
473.395			581.729
470.465			668.479
548.164			771.866
379.979			573.708
548.845			685.139
597.203			929.203
653.009			799.957
518.519			717.97
535.298			941.893
542.808			586.692
602.66			952.075
516.774			669.812
443.486			755.444
550.323			802.827
671.984			796.691
478.552			735.741
577.937			767.484
524.372			629.584
459.549			766.623
521.102			814.54
469.221			718.29
510.126			745.8
511.158			670.059
398.435			828.036
411.672			683.133
547.574			633.257
447.082			585.706
484.03			705.444
521.976			763.675
500.415			777.689
444.55			702.863
444.649			603.815
462.914			768.863
479.725			746.342
430.194			705.845
433.973			639.374
803.809			754.75
567.493			894.021
523.297			733.303
486.007			776.331
491.855			909.359
542.979			791.049
611			765.246
402.683			705.968
547.507			688.753
621.168			677.022
334.094			595.094
531.168			691.343
462.686			589.779
514.153			705.02
724.029			756.891
565.161			731.456
603.642			789.789
495.895			732.419
607.406			774.602
478.02			671.392
357.333			705.046
528.199			819.461
480.312			773.229
447.329			732.308
520.429			719.673
493.985			721.426
587.437			634.646
300.061			663.091
381.682			728.894
549.073			763.489
749.313			752.388
508.816			772.847
459.785			795.861
429.493			638.271
508.606			730.965
475			743.026
429.8			692.8
564.859			786.682
506.516			787.856
539.65			764.911
458.291			963.17
628.69			755.523
526.956			808.452
315.75			649.732
565.269			780.346
511.328			745.149
695.988			748.506
414.91			722.179
584.529			699.948
702.313			892.095
467.358			762.739
593.667			697.326
513.447			826.773
465.972			681.622
686.02			678.651
479.702			746.98
486.607			599.733
432.556			718.148
340.701			647.12
590.863			764.266
550.675			668.783
621.007			783.653
452.698			843.512
685.662			779.869
527.336			757.852
492.882			725.974
453.125			656.316
490.781			641.919
647.577			792.805
582.75			685.71
401.195			613.168
468.763			768.018
440.711			664.736
379.021			648.739
499.949			631.368
546.063			701.14
477.671			630.203
528.587			685.259
622.405			785.712
497.556			670.581
403.303			656.6
442.154			740.434
426.062			660.938
470.621			734.037
503.431			810.902
503.993			662.238
509.204			698.21
437.199			739.056
660.141			692.801
400.671			682.856
416.096			804.955
523.2			687.391
505.626			860.632
522.545			598.564
493.37			724.024
552.581			764.294
422.044			690.415
449.364			713.96
554.648			715.818
476.764			728.399
520.201			714.959
331.089			676.518
384.169			667.038
588.031			670.711
401.096			654.057
544			679.404
476.264			789.561
611.209			801.557
539.011			631.962
460.6			783.046
548.083			718.987
481.453			698.627
521.047			745.71
549.38			839.807
445.176			606.627
622.971			675.791
475			644.101
407.121			615.093
413.043			720.031
430.218			639.859
563.951			750.356
675.541			749.113
541.394			761.2
506.023			715.424
443.772			642.193
442.613			820.536
416.728			794.786
505.53			774.978
613.717			784.61
429.605			675.369
375.978			620.475
595.596			783.14
618.021			732.043
573.833			683.839
542.549			857.093
401.303			696.664
661.194			755.938
515.903			780.669
518.988			708.029
591.058			879
456.356			725.006
467.856			737.267
477.583			795.887
429.629			647.843
552.071			901.939
633.582			775.929
476.994			658.05
407.053			734.223
528.301			824.417
500.189			680.12
627.216			824.763
586.756			783.896
487.398			802.972
572.524			690.006
574.799			895.409
482.922			730.132
552.73			702.197
601.882			773.471
529.451			713.176
533.476			788.332
691.17			731.45
556.909			721.897
656.295			851.895
605.216			713.131
350.538			606.234
545.012			742.553
428.714			693.901
428.126			708.328
488.344			714.257
543.092			701.272
563.359			810.8
335.611			700.758
461.513			782.529
526.608			811.429
491.057			778.624
584.368			835.232
454.668			764.739
610.287			715.887
420.904			669.056
535.029			651.99
483.994			737.942
506.853			806.838
579.429			644.125
537.603			944.938
362.205			630.365
461.214			700.612
803.065			794.375
509.554			847.446
431.152			694.279
534.527			759.512
428.135			739.754
602.859			859.416
412.654			639.447
501.422			682.701
621.005			866.562
674.703			706.617
464.139			766.298
380.458			649.292
522.459			867.354
412.345			636.562
503.612			703.311
559.927			804.542
529.059			724.941
493.234			775.12
479.311			769.379
514.685			817.906
556.069			674.703
465.657			667.522
569.296			722.869
602.651			846.938
466.794			681.798
468.908			661.24
502.421			662.313
404.02			631.333
543.701			796.542
481.5			741.504
482.379			748.667
475.069			694.886
584.171			831.171
558.247			691.594
422.517			699.988
638.376			917.684
514.496			629.846
550.996			762.91
450.806			675.855

## Sheet: Figure 6
Graph Mean Fluorescence intensity Short pulses analysis
Fig. 6e		A. biprosthecum	Mean	min	max	Mean	min	max
		0	35.662	33.1402	38.1838	31.516	29.0846	33.9474
		0.1	40.7133	39.0165	42.4102	30.1743	28.7685	31.5801
		0.2	41.881	40.4634	43.2987	27.1626	25.9463	28.3788
		0.3	43.5546	41.8773	45.2319	28.512	27.2076	29.8164
		0.4	46.682	44.9566	48.4073	32.2443	30.8199	33.6688
		0.5	52.2554	50.2163	54.2945	46.6002	43.2671	49.9333
		0.6	60.0186	57.8377	62.1995	79.0352	72.1313	85.9391
		0.7	64.185	62.0366	66.3334	62.6249	58.7498	66.4999
		0.8	72.4133	69.5389	75.2877	56.9591	54.4312	59.487
		0.9	100	96.0946	103.905	81.4275	77.4948	85.3602
		1	93.4375	88.182	98.6931	100	93.6115	106.389
Fig. 6h		R. capsulatus	Mean	min	max	Mean	min	max
		0	49.1625	45.3216	53.0035	39.3144	37.0149	41.6139
		0.1	59.701	55.5377	63.8643	51.0748	48.3137	53.8359
		0.2	66.711	62.1885	71.2335	62.38	59.0846	65.6753
		0.3	71.6327	66.6914	76.5739	77.3945	73.5113	81.2778
		0.4	77.2511	71.8844	82.6178	92.9789	89.031	96.9269
		0.5	82.2896	76.6299	87.9492	100	96.2368	103.763
		0.6	87.7334	81.8724	93.5944	93.5941	89.9287	97.2595
		0.7	94.0804	87.8009	100.36	82.4442	79.0449	85.8435
		0.8	100	93.0463	106.954	73.0752	69.9348	76.2156
		0.9	98.3579	91.2095	105.506	63.2202	60.1022	66.3382
		1	93.4275	86.3949	100.46	58.5862	55.4311	61.7413

## Sheet: Supplemental Fig. 1
Graph Mean Fluorescence intensity Long pulse and Chase
Supplemental 1b	C. crescentus	Mean	min	max	Mean	min	max
	0	86.0763	82.124	90.0286	57.2647	52.9609	61.5685
	0.1	96.8161	93.7307	99.9015	59.527	57.44	61.614
	0.2	84.4554	81.9452	86.9655	64.0563	62.6377	65.4748
	0.3	76.3249	73.9088	78.7411	69.4301	67.7691	71.0912
	0.4	73.3304	70.6874	75.9735	82.6654	80.619	84.7118
	0.5	73.2294	70.4291	76.0297	100	97.9968	102.003
	0.6	74.371	71.4352	77.3068	93.495	91.6982	95.2917
	0.7	77.0283	74.1716	79.8849	76.9913	75.4131	78.5695
	0.8	87.3906	84.0374	90.7439	68.9017	67.3828	70.4207
	0.9	100	96.1199	103.88	60.3429	59.2119	61.474
	1	85.0367	80.2791	89.7942	54.3266	53.2013	55.4518
Supplemental 1d	A. excentricus	Mean	min	max	Mean	min	max
	0	86.8375	83.9962	89.6789	86.0172	85.2118	86.8227
	0.1	100	97.9921	102.008	86.573	85.9705	87.1754
	0.2	79.043	77.538	80.548	87.9659	87.427	88.5047
	0.3	68.1411	67.1693	69.1129	92.7257	92.0276	93.4239
	0.4	62.4707	61.3133	63.628	100	98.8171	101.183
	0.5	70.6864	69.4151	71.9578	94.8847	94.0939	95.6755
	0.6	79.1122	77.7596	80.4647	87.6819	87.2677	88.0961
	0.7	83.2909	81.7036	84.8782	86.4293	86.0608	86.7979
	0.8	88.2397	86.2699	90.2094	85.3951	85.0501	85.74
	0.9	90.2501	87.798	92.7021	84.16	83.8586	84.4613
	1	77.9661	74.7713	81.161	82.8968	82.576	83.2175

## Sheet: Supplemental Fig. 8a 
WB:
		Ladder	WT (control)	mCh-PBp2
					Anti- RFP

## Sheet: Supplemental Fig. 8c
Length in mm	WT	mCh-PBP2		Width mm	WT	mCh-PBP2		Circularity in mm	WT	mCh-PBP2		Stastistical Analysis
	1.27954	1.99364			0.602395	0.752936			0.837653	0.746911		Table Analyzed	Length		Table Analyzed	Width		Table Analyzed	Circularity
	1.63962	2.56744			0.721559	0.712794			0.809097	0.612666
	1.54344	2.15066			0.890299	0.407075			0.883831	0.468747		Column B	mCh-PBP2		Column B	mCh-PBP2		Column B	mCh-PBP2
	2.1491	3.07678			0.526106	0.668386			0.575233	0.521318		vs.	vs.		vs.	vs.		vs.	vs.
	1.99467	1.8205			0.473419	0.781498			0.544612	0.792926		Column A	WT		Column A	WT		Column A	WT
	3.44053	1.67333			0.747662	0.649411			0.514309	0.762412
	2.72068	2.47679			0.556578	0.651157			0.499936	0.582261		Unpaired t test with Welch's correction			Unpaired t test with Welch's correction			Unpaired t test with Welch's correction
	1.50671	2.33753			0.764366	0.690612			0.862958	0.637544		P value	0.0002		P value	<0.0001		P value	<0.0001
	1.56069	1.51052			0.441051	0.719025			0.624617	0.836399		P value summary	***		P value summary	****		P value summary	****
	1.4041	1.76			0.706638	0.827869			0.861719	0.830823		Significantly different (P < 0.05)?	Yes		Significantly different (P < 0.05)?	Yes		Significantly different (P < 0.05)?	Yes
	2.51973	1.93066			0.54591	0.686389			0.503624	0.721782		One- or two-tailed P value?	Two-tailed		One- or two-tailed P value?	Two-tailed		One- or two-tailed P value?	Two-tailed
	2.51525	2.72671			0.590513	0.755871			0.550468	0.600143		Welch-corrected t, df	t=3.722, df=2933		Welch-corrected t, df	t=27.94, df=2798		Welch-corrected t, df	t=14.42, df=2938
	2.26066	3.82015			0.670269	0.713621			0.644335	0.463027
	2.33	3.22321			0.580483	0.591945			0.575879	0.448587		How big is the difference?			How big is the difference?			How big is the difference?
	1.43983	2.17429			0.524639	0.775342			0.729044	0.722838		Mean of column A	2.343		Mean of column A	0.6091		Mean of column A	0.6113
	3.32285	2.30731			0.571392	0.766906			0.419163	0.67655		Mean of column B	2.234		Mean of column B	0.7026		Mean of column B	0.6852
	1.69305	2.04461			0.585371	0.758309			0.717437	0.734929		Difference between means (B - A) ± SEM	-0.1090 ± 0.02928		Difference between means (B - A) ± SEM	0.09356 ± 0.003349		Difference between means (B - A) ± SEM	0.07395 ± 0.005126
	3.48468	3.10137			0.579118	0.749884			0.422238	0.561929		95% confidence interval	-0.1664 to -0.05157		95% confidence interval	0.08700 to 0.1001		95% confidence interval	0.06390 to 0.08400
	2.90332	2.72981			0.758232	0.668589			0.550375	0.566231		R squared (eta squared)	0.004702		R squared (eta squared)	0.2181		R squared (eta squared)	0.06615
	1.55154	1.81672			0.654872	0.732037			0.791271	0.77732
	2.29318	2.06822			0.69316	0.882141			0.648571	0.795048		F test to compare variances			F test to compare variances			F test to compare variances
	4.96074	1.70841			0.861792	0.657413			0.433887	0.764713		F, DFn, Dfd	1.324, 1495, 1495		F, DFn, Dfd	1.710, 1495, 1495		F, DFn, Dfd	1.308, 1495, 1495
	1.23925	1.19158			0.593487	0.61876			0.846611	0.846266		P value	<0.0001		P value	<0.0001		P value	<0.0001
	2.47693	2.38591			0.61584	0.683715			0.566476	0.624941		P value summary	****		P value summary	****		P value summary	****
	2.55674	1.3497			0.56843	0.618919			0.528627	0.825422		Significantly different (P < 0.05)?	Yes		Significantly different (P < 0.05)?	Yes		Significantly different (P < 0.05)?	Yes
	4.02008	2.20326			0.669495	0.723923			0.401998	0.687423
	1.59396	2.14398			0.520514	0.831283			0.694271	0.757856		Data analyzed			Data analyzed			Data analyzed
	2.22314	2.27986			0.767413	0.603583			0.703859	0.585162		Sample size, column A	1496		Sample size, column A	1496		Sample size, column A	1496
	1.6269	2.69932			0.59673	0.618832			0.727517	0.528729		Sample size, column B	1496		Sample size, column B	1496		Sample size, column B	1496
	1.54629	1.77357			0.608774	0.679319			0.765907	0.755724
	2.62195	1.2477			0.423124	0.81324			0.413634	0.932301
	1.39851	2.00691			0.538477	0.820127			0.766983	0.776056
	1.83717	2.91557			0.438844	0.772102			0.551815	0.599554
	3.03125	1.72707			0.553114	0.693007			0.450419	0.770089
	1.65128	2.18782			0.693971	0.714368			0.79407	0.672869
	1.5369	2.69934			0.515567	0.572457			0.683813	0.50495
	2.26883	2.41443			0.567079	0.665678			0.573699	0.604737
	2.19376	2.47809			0.81341	0.734244			0.728574	0.639907
	2.01428	1.81024			0.757069	0.638547			0.747436	0.722075
	1.31004	1.46258			0.640463	0.607948			0.850972	0.792681
	3.95396	1.93228			0.59376	0.44419			0.382683	0.532381
	1.79801	2.71091			0.558081	0.688373			0.669849	0.584148
	1.41521	1.53121			0.618306	0.679899			0.804136	0.814235
	1.54991	2.04472			0.439193	0.923871			0.623738	0.82243
	3.35436	1.67352			0.469686	0.698564			0.364543	0.788563
	3.26891	2.67491			0.512816	0.6508			0.403173	0.566201
	2.56078	3.06			0.580554	0.552336			0.53632	0.454764
	2.8424	2.58854			0.740988	0.6946			0.578924	0.590407
	2.83562	1.92608			0.560512	0.693735			0.482019	0.729112
	2.11323	2.0944			0.595396	0.764713			0.633151	0.733372
	1.51679	3.85189			0.626591	0.713654			0.783157	0.441276
	3.71545	1.56818			0.638113	0.655193			0.42731	0.783552
	2.17688	1.7729			0.606099	0.789288			0.625114	0.810701
	1.17367	1.53176			0.653633	0.694222			0.869665	0.807045
	2.23638	2.69137			0.615256	0.712749			0.621739	0.597735
	1.72326	2.42615			0.611914	0.719214			0.731771	0.64086
	2.20276	1.49336			0.460472	0.702552			0.509552	0.83186
	1.8074	2.11618			0.7144	0.810401			0.771601	0.755357
	1.52083	1.8771			0.577555	0.74686			0.751901	0.767132
	1.4203	3.09784			0.547639	0.662892			0.769659	0.515604
	1.61958	3.0919			0.710699	0.760563			0.803629	0.559209
	1.94893	2.91552			0.614246	0.769171			0.668512	0.597058
	2.99187	1.58951			0.72058	0.722488			0.55589	0.818452
	2.22793	2.58328			0.590225	0.780699			0.599982	0.652878
	1.74732	2.79103			0.629354	0.65504			0.729011	0.548759
	4.10041	2.01472			0.480688	0.714125			0.312641	0.716183
	4.44997	2.28868			0.72257	0.715511			0.392967	0.667903
	2.29953	2.81195			0.477619	0.599502			0.490917	0.508655
	1.86093	1.98763			0.74471	0.676998			0.762915	0.704759
	1.31707	3.16479			0.62677	0.718162			0.839486	0.536683
	4.60017	1.86356			0.810323	0.648116			0.43284	0.717848
	1.27833	1.89619			0.664134	0.7506			0.861834	0.763105
	1.44522	3.92758			0.595745	0.682943			0.791351	0.430957
	3.98475	1.6296			0.652541	0.751285			0.40161	0.834593
	1.57463	2.26075			0.800141	0.670626			0.863272	0.644082
	1.48481	1.57807			0.571739	0.605103			0.739633	0.736369
	1.38607	2.39495			0.586094	0.718461			0.791729	0.648724
	1.79302	4.04479			0.520505	0.690491			0.627901	0.425781
	1.42273	2.01189			0.563984	0.673357			0.785801	0.691326
	5.80292	2.58218			0.586638	0.630541			0.269288	0.565023
	1.67543	3.692			0.805906	0.632529			0.837541	0.435625
	2.42831	1.57506			0.638545	0.495223			0.591067	0.672277
	1.6412	3.04527			0.601854	0.800609			0.731573	0.552508
	3.86876	1.93146			0.558719	0.750223			0.370994	0.754201
	2.13615	2.21436			0.926806	0.746024			0.783341	0.704552
	1.30635	2.31404			0.657156	0.829023			0.864639	0.716445
	2.88885	2.62961			0.548225	0.875713			0.472971	0.689183
	1.75391	4.01293			0.676976	0.807068			0.754662	0.490551
	2.61497	2.13233			0.508498	0.680815			0.481386	0.665852
	2.94854	2.39246			0.614873	0.659216			0.507337	0.60178
	2.43295	1.91078			0.601228	0.812684			0.568426	0.785513
	4.42361	1.36547			0.63431	0.591944			0.367987	0.798495
	1.43274	1.78219			0.976346	0.707613			0.864637	0.771017
	1.90448	1.74083			0.600013	0.648447			0.669347	0.743955
	3.65746	2.57447			0.652554	0.682511			0.447129	0.593578
	1.97414	2.17376			0.548369	0.701			0.617808	0.680587
	2.60934	3.16235			0.595379	0.685113			0.537887	0.517005
	2.07368	2.33005			0.453106	0.692341			0.5101	0.647378
	2.28156	1.95012			0.481026	0.782147			0.483014	0.775305
	1.45699	1.44596			0.657546	0.641746			0.814261	0.81355
	1.48492	1.16387			0.436	0.756734			0.634808	0.941655
	1.89383	2.61639			0.655788	0.645123			0.718788	0.567411
	3.62737	1.55708			0.576395	0.714964			0.406098	0.818427
	2.00846	1.18471			0.725916	0.616248			0.661002	0.873096
	3.05246	1.22031			0.502454	0.716527			0.420306	0.898255
	2.74813	2.13668			0.609841	0.665472			0.522611	0.673393
	2.02172	2.23989			0.601305	0.547378			0.653849	0.563654
	1.52402	4.47278			0.612616	0.588003			0.776984	0.349082
	1.23351	1.00947			0.704675	0.712844			0.894315	0.961538
	1.81594	2.20053			0.675361	0.695289			0.741004	0.67817
	1.36217	3.16299			0.522252	0.697578			0.753073	0.519369
	2.97857	1.77668			0.822139	0.607213			0.618562	0.704206
	2.80754	2.43289			0.58953	0.723079			0.510166	0.645393
	2.94207	2.48286			0.590271	0.63151			0.495245	0.584337
	1.66927	2.99873			0.850455	0.64822			0.852191	0.507723
	2.88937	2.66231			0.539428	0.670496			0.447947	0.57805
	2.61293	2.4088			0.646987	0.827661			0.573613	0.691649
	2.83897	1.98235			0.594418	0.713553			0.507346	0.729917
	1.70238	2.40601			0.676811	0.716378			0.766118	0.648722
	1.8905	2.35668			0.792121	0.68245			0.788248	0.644166
	2.26719	2.06942			0.569743	0.713745			0.548279	0.711929
	2.34126	1.93209			0.606995	0.952556			0.590425	0.850633
	1.73343	1.14501			0.667191	0.883634			0.755673	0.964819
	1.61052	3.45988			0.576894	0.686755			0.715618	0.414123
	3.47499	3.21031			0.617621	0.648728			0.449952	0.495459
	2.9061	2.21527			0.529177	0.613872			0.441509	0.617631
	2.26243	1.70495			0.734849	0.700541			0.690941	0.780135
	3.20922	2.06262			0.629337	0.658235			0.474606	0.674397
	2.19458	2.97417			0.617456	1.02586			0.630233	0.615329
	3.08211	1.64887			0.620955	0.741094			0.489104	0.821562
	3.79653	3.08521			0.570422	0.652764			0.387684	0.507815
	1.461	2.28029			0.617901	0.708034			0.799347	0.661934
	1.77901	1.94571			0.802893	0.680283			0.809246	0.708303
	1.85166	2.34117			0.571364	0.563438			0.658706	0.547598
	1.38783	2.12629			0.534791	0.698201			0.765119	0.672866
	1.84915	1.93227			0.353837	0.774843			0.444955	0.740623
	1.59326	2.71298			0.677882	0.76136			0.794711	0.629669
	2.2316	2.61308			0.599722	0.763831			0.593625	0.632572
	3.91869	1.47823			0.552423	0.665639			0.364884	0.820907
	1.39988	1.92797			0.596447	0.712429			0.796934	0.73203
	2.06068	1.55761			0.507945	0.777639			0.579203	0.861321
	2.07249	3.01188			0.673501	0.596648			0.671623	0.484182
	3.69718	2.04755			0.58579	0.767951			0.400235	0.746479
	1.28189	4.6574			0.565314	0.745785			0.808342	0.403474
	1.43533	2.43456			0.511478	0.700957			0.725572	0.630282
	2.82822	2.33586			0.620601	0.70856			0.518156	0.65054
	2.23119	1.95488			0.627032	0.577477			0.623233	0.642798
	1.26965	2.01763			0.550182	0.709886			0.806839	0.725092
	1.66678	2.47764			0.608896	0.669085			0.728342	0.60318
	4.24362	2.2029			0.60352	0.685609			0.356159	0.66864
	3.38725	1.6392			0.626784	0.700317			0.462646	0.794546
	4.79798	1.48432			0.574364	0.653203			0.314697	0.813637
	2.60518	2.86966			0.731798	0.675993			0.617318	0.54582
	2.89534	2.40649			0.666439	0.588236			0.533851	0.558723
	2.3589	1.92634			0.627608	0.710528			0.596102	0.740558
	3.38315	2.1824			0.721038	0.750106			0.504814	0.714494
	2.70792	3.26737			0.651939	0.692781			0.555685	0.510631
	2.32277	2.27242			0.862448	0.748627			0.741371	0.688961
	1.85432	2.43452			0.594462	0.666409			0.677643	0.61029
	4.92816	1.75236			0.618193	0.769845			0.332906	0.804545
	5.20929	2.05255			0.673923	0.777799			0.316809	0.743644
	1.43845	2.69832			0.599198	0.789801			0.785469	0.642766
	1.26367	2.38654			0.652115	0.717669			0.876969	0.640224
	2.37887	2.1384			0.554677	0.750564			0.551207	0.697541
	2.18325	4.05147			0.50607	0.743193			0.544679	0.454747
	3.7648	1.47601			0.515501	0.700772			0.356764	0.838928
	2.49322	2.03559			0.70479	0.786786			0.632216	0.758382
	2.90189	1.7397			0.550629	0.643226			0.468232	0.739532
	3.3926	2.01513			0.614216	0.733657			0.453912	0.728169
	2.3195	2.06298			0.546209	0.674607			0.553513	0.672525
	2.53831	1.54323			0.59316	0.646656			0.550484	0.79353
	1.45472	2.29772			0.473329	0.681857			0.677232	0.643807
	3.94512	1.92265			0.603808	0.877853			0.396665	0.811353
	3.44666	2.06866			0.538101	0.653515			0.403977	0.662602
	3.91773	1.23717			0.509487	0.688356			0.346549	0.898299
	2.05586	2.2258			0.424175	0.758096			0.501539	0.704133
	3.04929	1.80209			0.649162	0.664353			0.500894	0.737301
	3.0027	1.70955			0.550965	0.712652			0.454053	0.777708
	1.47759	2.36589			0.516327	0.808084			0.718206	0.702357
	1.71036	1.95269			0.77737	0.713579			0.820734	0.733499
	2.84626	2.06901			0.690891	0.660324			0.557842	0.67276
	3.94302	1.85705			0.579916	0.608396			0.367736	0.684776
	3.28713	2.44525			0.59241	0.72339			0.453534	0.641728
	1.8588	1.17648			0.644855	0.754589			0.701532	0.933881
	1.38867	3.48273			0.591288	0.686443			0.798027	0.483184
	1.8073	3.20842			0.699659	0.746555			0.751916	0.533388
	3.05609	1.53105			0.648609	0.773251			0.492494	0.865376
	1.56489	1.26443			0.483569	0.627			0.672549	0.786843
	1.35118	2.11869			0.5473	0.826241			0.78699	0.756665
	2.48491	3.15964			0.610983	0.695934			0.573536	0.520106
	1.54068	2.15545			0.683955	0.684722			0.816836	0.671141
	4.43089	1.95858			0.517694	0.693444			0.310747	0.722528
	2.91701	1.6397			0.57208	0.924799			0.48412	0.888443
	1.64865	1.50694			0.600433	0.767969			0.723735	0.863309
	4.30221	2.87647			0.680366	0.641668			0.374575	0.531888
	3.75424	2.00047			0.66552	0.544204			0.446906	0.614041
	2.6638	2.15307			0.476456	0.652199			0.434785	0.652733
	1.52676	1.4746			0.733306	0.617638			0.835243	0.795319
	1.87389	1.6808			0.578611	0.712906			0.667389	0.794386
	2.92676	1.7315			0.550454	0.626154			0.466881	0.734859
	1.79175	2.45095			0.548098	0.757829			0.657063	0.666396
	2.15708	1.86603			0.626802	0.746687			0.640652	0.763894
	1.31848	2.47314			0.633438	0.636364			0.847222	0.592117
	2.61508	2.22514			0.699887	0.756354			0.600183	0.705525
	2.24918	1.82696			0.530627	0.705079			0.554172	0.754097
	1.9098	1.41765			0.655197	0.743287			0.706768	0.872514
	2.21704	2.22392			0.498185	0.644041			0.481473	0.61751
	2.06021	2.82658			0.467068	0.636366			0.520851	0.527903
	3.00616	2.29746			0.600137	0.592826			0.48738	0.592289
	1.60137	1.99561			0.587356	0.623573			0.733567	0.67406
	1.56355	3.08563			0.452501	0.611948			0.633285	0.489293
	1.22355	2.2388			0.660922	0.827098			0.88806	0.738296
	1.3764	1.42242			0.946037	0.659425			0.884841	0.835954
	3.43334	2.12591			0.564995	0.699416			0.412426	0.689712
	2.44535	2.16465			0.570317	0.67652			0.542034	0.663832
	2.59046	2.51422			0.579944	0.701495			0.53507	0.61668
	2.09718	1.50615			0.565426	0.653584			0.606221	0.801726
	2.65666	1.60573			0.570338	0.667797			0.508641	0.785862
	1.76124	1.97347			0.591285	0.658185			0.690092	0.703138
	1.68881	1.54693			0.554351	0.802864			0.692908	0.867627
	1.73585	2.86022			0.598829	0.724807			0.70623	0.589521
	1.62121	1.72169			0.626731	0.698938			0.757483	0.767632
	1.52192	1.47088			0.657741	0.605595			0.809918	0.791006
	1.66797	2.3482			0.578156	0.707776			0.709461	0.658864
	1.90207	1.86231			0.520981	0.864886			0.61422	0.822798
	2.01238	2.0924			0.600678	0.786173			0.65071	0.745349
	1.78008	2.75299			0.642801	0.982077			0.726697	0.713266
	3.70066	1.87778			0.730902	0.619865			0.480151	0.699219
	2.10273	2.86057			0.596596	0.521985			0.627168	0.460681
	2.48061	3.09584			0.628187	0.709915			0.576553	0.543223
	3.47892	3.25153			0.685938	0.758264			0.48138	0.542551
	1.89271	2.1972			0.49889	0.682142			0.604902	0.660837
	1.82129	2.91502			0.581032	0.652864			0.672741	0.535514
	1.70887	2.57111			0.574063	0.725089			0.70089	0.611487
	2.45913	1.58218			0.773843	0.759003			0.667083	0.846845
	2.6506	2.41663			0.565197	0.719175			0.508712	0.633281
	1.64529	2.45559			0.546922	0.839345			0.699372	0.701412
	2.06117	2.00647			0.595564	0.66778			0.632998	0.68346
	3.86299	1.53733			0.653866	0.984697			0.414276	0.932556
	2.29691	1.54473			0.635476	0.684274			0.617155	0.816256
	2.61923	5.26234			0.617715	0.780998			0.551179	0.386094
	2.58039	2.09271			0.86315	0.768547			0.60826	0.727084
	2.40914	2.06541			0.749497	0.700099			0.667451	0.70598
	1.7668	1.76893			0.520096	0.752816			0.638495	0.799509
	2.00994	2.73119			0.775587	0.810915			0.757757	0.645527
	1.63245	2.75387			0.608988	0.702745			0.745613	0.551464
	2.93962	2.02825			0.654564	0.665025			0.511838	0.688515
	1.79067	2.0164			0.583013	0.685044			0.688156	0.700616
	3.72122	1.42568			0.57427	0.799777			0.388865	0.895494
	3.92555	2.30755			0.563934	0.758454			0.369622	0.687411
	2.22799	2.31499			0.671527	0.637254			0.649684	0.616456
	3.22156	1.40835			0.646778	0.650432			0.490824	0.836494
	1.8982	2.55656			0.577145	0.855399			0.659266	0.67617
	1.63399	1.35714			0.634632	0.742225			0.761619	0.887642
	2.58701	1.21353			0.596806	0.674422			0.545079	0.887092
	1.8007	1.4855			0.71252	0.616415			0.771669	0.794618
	2.4203	1.96114			0.659219	0.691888			0.605153	0.724186
	2.42231	2.41729			0.60345	0.680305			0.577004	0.625874
	2.50061	2.54659			0.678463	0.69118			0.59602	0.609359
	1.04549	1.5278			0.826459	0.652985			0.954258	0.79626
	1.22965	2.7801			0.665688	0.688615			0.886911	0.564923
	3.82768	2.47029			0.62972	0.681296			0.423286	0.616867
	2.3788	2.41693			0.619758	0.711409			0.599253	0.64185
	1.8216	1.74861			0.579779	0.690057			0.683561	0.761133
	2.89703	2.43768			0.702881	0.683202			0.558136	0.621768
	2.52315	1.46432			0.507184	0.772161			0.462277	0.87888
	1.94617	3.65933			0.466108	0.703974			0.560729	0.477284
	1.39977	1.24294			0.579976	0.903737			0.785517	0.939036
	2.35109	3.7978			0.569385	0.779353			0.567243	0.494462
	2.28552	2.0695			0.749664	0.820819			0.674797	0.761126
	2.30855	2.37876			0.484322	0.699977			0.489659	0.645688
	2.78964	2.42271			0.468806	0.678498			0.424938	0.610103
	1.58298	1.92497			0.430435	0.707944			0.611121	0.731073
	2.16158	1.66288			1.00744	0.602085			0.805091	0.73073
	2.4196	2.5893			0.571421	0.811031			0.546435	0.666886
	1.81248	2.47177			0.655045	0.697062			0.737738	0.622495
	1.48819	1.29356			0.605815	0.777447			0.784977	0.918703
	1.35828	4.57663			0.748001	0.617299			0.891431	0.34094
	2.00275	1.32117			0.577792	0.687659			0.637534	0.838856
	2.45959	1.86793			0.471592	0.730296			0.475236	0.768385
	4.27101	1.37103			0.630885	0.754408			0.376042	0.887297
	2.98384	1.82939			0.659575	0.652052			0.52239	0.729785
	1.37476	1.83896			0.613415	0.693758			0.815678	0.744029
	2.4653	1.42169			0.778463	0.688838			0.546874	0.8471
	3.13463	1.42973			0.876093	0.792442			0.616483	0.897399
	1.75806	1.67805			0.523629	0.696411			0.657771	0.786512
	1.68151	3.08548			0.601181	0.651161			0.728345	0.506877
	1.46604	2.39336			0.549518	0.735542			0.753342	0.6588
	2.36224	2.65712			0.504161	0.699065			0.505891	0.596822
	3.06171	2.1455			0.601554	0.651431			0.469662	0.661164
	2.72251	2.49118			0.546788	0.671954			0.482692	0.610762
	1.81207	2.11562			0.647278	0.702924			0.722738	0.677644
	2.44565	2.30157			0.676652	0.679874			0.615109	0.640471
	2.48982	1.67077			0.688406	0.643456			0.619197	0.764087
	1.8304	2.04955			0.616574	0.78343			0.701556	0.743991
	3.50516	1.77196			0.6272	0.715504			0.444469	0.775882
	1.19502	1.47281			0.606612	0.803415			0.861448	0.881411
	3.21942	1.94181			0.498805	0.705879			0.376256	0.733913
	2.88575	2.82704			0.556405	0.688132			0.473616	0.566072
	4.25278	1.46222			0.618871	0.656105			0.344491	0.819319
	1.53747	2.50203			0.6247	0.804545			0.762967	0.682415
	3.37398	2.94659			0.604491	0.715823			0.443744	0.56651
	3.79553	4.15274			0.728508	0.622282			0.478357	0.377159
	2.68266	2.72041			0.522651	0.78313			0.474602	0.629785
	1.70626	1.447			0.609393	0.567836			0.725433	0.748403
	3.35088	2.84858			0.703927	0.627126			0.507267	0.515368
	2.69371	1.72327			0.690448	0.603284			0.581824	0.706367
	2.0688	2.00881			0.587728	0.72534			0.629015	0.721358
	1.60756	2.18873			0.622921	0.693947			0.75875	0.676634
	1.2974	1.97609			0.689655	0.645259			0.870027	0.687874
	1.7385	2.45783			0.578033	0.602337			0.691294	0.568094
	1.51808	2.33029			0.459506	0.83593			0.648707	0.692142
	4.32893	4.11889			1.08814	0.701412			0.546873	0.431576
	2.07338	1.80682			0.466877	0.722676			0.532949	0.773233
	4.01787	2.1755			0.653018	0.618798			0.406476	0.634891
	1.36945	2.30197			0.617981	0.66939			0.812004	0.632226
	2.43698	2.29308			0.636764	0.707117			0.590139	0.662686
	1.60608	1.98058			0.702767	0.707107			0.811766	0.725858
	3.41479	2.87914			0.659688	0.45712			0.471113	0.400768
	1.43602	1.42431			0.626581	0.627061			0.808445	0.804435
	1.8604	3.63564			0.760515	0.643194			0.777803	0.428523
	1.85927	2.0758			0.922606	0.697025			0.783501	0.696296
	2.25209	2.53395			0.727627	0.681367			0.646063	0.604372
	1.9344	3.79449			0.717292	0.718676			0.738938	0.469735
	2.27681	1.90884			0.576671	0.802844			0.57821	0.789328
	3.05763	1.26691			0.596632	0.621316			0.471605	0.857159
	5.207	1.41718			0.96168	0.694976			0.443625	0.855161
	2.84389	1.50387			0.595943	0.814815			0.508045	0.885342
	1.48436	2.16233			0.502148	1.0632			0.703023	0.845848
	2.98134	1.83954			0.605972	0.653462			0.498798	0.727255
	2.37961	1.54751			0.532047	0.630688			0.532804	0.782853
	3.41745	1.86519			0.43912	0.677874			0.329676	0.727436
	1.99905	2.36033			0.527228	0.59964			0.606381	0.579704
	3.30539	2.06031			0.460171	0.699673			0.3662	0.709164
	2.82632	2.16702			0.601034	0.659473			0.517094	0.651529
	2.1246	1.54801			0.541618	0.748601			0.586284	0.845325
	2.0468	1.25057			0.615649	0.688824			0.651987	0.889856
	3.51018	1.94206			0.630547	0.814955			0.452268	0.770747
	3.60018	2.61826			0.515601	0.769558			0.369421	0.640499
	1.66216	1.70165			0.600398	0.677895			0.726583	0.765514
	2.86866	3.14904			0.600837	0.803266			0.510077	0.581228
	3.2633	1.77636			0.614366	0.692316			0.466408	0.757655
	2.05391	2.04135			0.494322	0.706151			0.565216	0.714214
	1.34661	1.35636			0.599453	0.666651			0.818402	0.853692
	1.41723	3.15189			0.604948	0.705642			0.793206	0.525932
	3.21376	1.88289			0.617446	0.789511			0.471147	0.784025
	1.89512	3.41336			0.459534	0.746549			0.536101	0.516354
	1.4626	2.09052			0.660693	0.720964			0.805084	0.714041
	1.67452	1.60489			0.564708	0.628431			0.699059	0.773424
	1.34983	2.32913			0.522457	0.870073			0.760644	0.743317
	2.64691	1.812			0.750214	0.628287			0.640079	0.715555
	3.76017	1.29027			0.546647	0.643416			0.37547	0.865816
	2.64024	1.9471			0.722301	0.69267			0.585152	0.719987
	1.44275	2.44123			0.567909	0.63955			0.762547	0.602858
	1.80597	3.82555			0.533519	0.553183			0.652652	0.373061
	2.43912	1.56004			0.593278	0.797409			0.562892	0.862647
	4.11835	2.42208			0.500307	0.646677			0.327404	0.597424
	1.39564	2.06171			0.531035	0.705565			0.76324	0.711019
	2.3245	2.32927			0.651033	0.658123			0.606754	0.625612
	2.19787	2.82411			0.705705	0.739276			0.676892	0.589672
	1.53184	2.2128			0.502144	0.704161			0.696983	0.67214
	2.03059	1.8472			0.743084	0.625631			0.738155	0.694338
	4.4321	2.29551			0.57127	0.654647			0.343072	0.636504
	1.42699	1.5581			0.646502	0.656589			0.814321	0.798098
	1.51324	1.51697			0.642121	0.852222			0.796805	0.878353
	1.60637	1.76603			0.559993	0.698317			0.71877	0.765141
	1.70036	2.13287			0.708609	0.683145			0.773824	0.677911
	1.89308	2.0901			0.638163	0.7137			0.704101	0.704089
	2.58112	1.33711			0.491073	0.649183			0.468147	0.856132
	1.94336	2.69271			0.540173	0.640832			0.61652	0.555852
	1.17312	1.89462			0.715562	0.706137			0.926613	0.743044
	2.5629	3.1065			0.477073	0.610917			0.4646	0.457024
	2.41696	2.43043			0.512873	0.612033			0.495966	0.578289
	1.33099	1.516			0.590418	0.695603			0.814862	0.825438
	1.31294	1.77476			0.54675	0.815545			0.783166	0.823145
	1.87478	2.44318			0.628235	0.71264			0.705273	0.631151
	2.09278	1.31665			0.560632	0.852411			0.606778	0.896046
	3.14879	2.41244			0.813657	0.641479			0.551311	0.60335
	2.61384	2.30748			0.600363	0.697703			0.546917	0.657246
	2.65393	1.56002			0.90019	0.692152			0.653818	0.810149
	3.22604	2.16503			0.605816	0.74393			0.463377	0.705695
	1.67208	3.26404			0.596977	0.647642			0.7169	0.48712
	3.3922	1.86638			0.523043	0.713492			0.400135	0.738544
	3.07967	3.09352			0.615767	0.627672			0.474184	0.496597
	1.6645	1.55793			0.694117	0.678343			0.761738	0.799085
	4.16617	1.58046			0.677212	0.643984			0.404892	0.77586
	1.30147	2.05689			0.693203	0.588166			0.875506	0.634384
	2.90991	2.69649			0.5898	0.666659			0.492935	0.559191
	1.32178	3.66271			0.576257	0.728652			0.799657	0.49053
	1.84685	1.07114			0.940032	0.668173			0.847239	0.925919
	1.43739	1.74272			0.537368	0.640057			0.751645	0.741327
	2.46886	1.86464			0.722353	0.65369			0.541352	0.719214
	1.44498	3.21465			0.575967	0.717874			0.758871	0.523437
	1.55123	2.85925			0.776625	0.616447			0.863888	0.500795
	3.88316	2.31778			0.609953	0.667026			0.389906	0.637096
	2.62046	1.87522			0.741264	0.700246			0.606085	0.737082
	3.21042	1.02168			0.551566	0.710742			0.431501	0.95943
	2.41518	2.34802			0.603891	0.770092			0.570852	0.688427
	2.18297	2.24551			0.47394	0.801676			0.517415	0.723237
	2.57458	2.02562			0.574902	0.729128			0.530614	0.727127
	2.68191	3.01574			0.575358	0.640188			0.519265	0.50957
	2.17127	1.89285			0.667913	0.732768			0.661047	0.755374
	3.76503	2.10056			0.573159	0.747128			0.38994	0.721979
	2.33017	1.90053			0.554243	0.551902			0.559948	0.643606
	2.12931	2.00785			0.4952	0.718633			0.548566	0.724901
	1.72262	2.40336			0.541533	0.668101			0.673956	0.620746
	1.52729	1.462			0.607349	0.724242			0.755952	0.856471
	1.87113	2.40476			0.621662	0.760879			0.699033	0.662788
	1.60222	2.6653			0.749395	0.768591			0.809228	0.638049
	2.75914	1.40882			0.620862	0.690362			0.526122	0.843814
	1.2369	3.52641			0.582998	0.647854			0.830296	0.45458
	1.7199	1.44346			0.556477	0.809352			0.676326	0.899586
	2.55985	2.89273			0.693703	0.66759			0.61011	0.537347
	2.53283	2.22413			0.70599	0.734796			0.617281	0.680028
	2.52977	2.02563			0.686757	0.748038			0.608332	0.737743
	1.59849	1.92011			0.521646	0.615532			0.700021	0.684619
	1.22589	1.18507			0.635759	0.699597			0.868429	0.913935
	3.76831	2.12977			0.487295	0.424141			0.341263	0.485142
	3.00601	2.2479			0.650806	0.666621			0.514794	0.649652
	3.3578	1.34618			0.60312	0.825714			0.446146	0.93011
	6.05941	3.21101			0.754364	0.792764			0.31747	0.563109
	3.21195	3.79615			0.591103	0.72492			0.455801	0.47217
	2.31032	1.49263			0.498033	0.666128			0.515452	0.817942
	2.33095	2.07155			0.55272	0.74229			0.556526	0.729822
	1.478	2.28924			0.641609	0.743876			0.810339	0.682799
	2.57186	1.94005			0.531595	0.998041			0.501846	0.857252
	2.15618	2.05965			0.601462	0.787579			0.609553	0.749185
	2.00547	1.38962			0.492379	0.685838			0.568699	0.838874
	2.80631	2.55793			0.584037	0.860449			0.499619	0.697597
	3.29725	2.41447			0.615919	0.852271			0.459402	0.711808
	4.38528	2.02948			0.543968	0.786407			0.329138	0.754049
	1.91368	2.45016			0.597686	0.722534			0.664577	0.632947
	2.1482	2.36102			0.865523	0.674645			0.778676	0.625936
	1.8774	1.48968			0.559221	0.719642			0.644704	0.849156
	1.4953	1.67752			0.656138	0.722666			0.807839	0.79941
	1.67383	2.19712			0.486415	0.809269			0.639208	0.737676
	2.76719	2.03987			0.597761	0.65923			0.516679	0.682849
	1.5135	1.89136			0.667436	0.64805			0.818172	0.710413
	4.26567	2.13804			0.54518	0.621557			0.333558	0.644565
	2.43353	2.69835			0.714037	0.703301			0.637271	0.591655
	2.35524	1.44974			0.705707	0.684204			0.648262	0.846783
	1.7341	1.98647			0.652963	0.758106			0.739568	0.755307
	2.90564	2.4209			0.491183	0.664094			0.436739	0.612045
	2.65218	2.18705			0.6922	0.614837			0.588974	0.625644
	4.28919	2.64851			0.584309	0.697301			0.348428	0.597638
	1.30115	4.03154			0.641488	0.779862			0.832882	0.479838
	3.76341	2.31904			0.512965	0.646101			0.359489	0.63171
	1.9277	1.65252			0.622485	0.670858			0.676116	0.784763
	6.11195	2.51377			0.663427	0.678409			0.286542	0.610065
	1.4293	3.09222			0.642491	0.808749			0.821077	0.590027
	1.61837	1.39356			0.598758	0.61891			0.716166	0.822478
	2.83584	1.7623			0.595349	0.673763			0.502779	0.748309
	3.38615	2.64021			0.570754	0.712932			0.427942	0.611852
	1.62426	1.603			0.60751	0.743729			0.733988	0.834701
	1.82979	1.96042			0.499852	0.727924			0.615996	0.741448
	4.7733	2.07879			0.610529	0.764752			0.343636	0.746688
	1.20916	2.37061			0.657677	0.581173			0.889036	0.561601
	1.79585	2.17612			0.376753	0.77208			0.510097	0.698394
	1.44208	1.99079			0.505997	0.767414			0.723358	0.754521
	1.64672	2.40449			0.582723	0.727294			0.723619	0.657887
	2.38359	1.78082			0.558479	0.708181			0.544805	0.770291
	1.11297	2.08537			0.708352	0.690094			0.925485	0.691646
	2.79301	2.42617			0.616991	0.669626			0.521507	0.610786
	1.75661	2.55779			0.605836	0.723137			0.711356	0.629204
	3.69104	1.56759			0.528316	0.729163			0.359172	0.826007
	1.6988	1.90932			0.478894	0.599424			0.584261	0.664668
	3.72911	2.33891			0.601516	0.717832			0.410439	0.661253
	1.97211	2.1172			0.600834	0.693415			0.656353	0.686725
	2.1257	3.45364			0.599653	0.710111			0.623614	0.496281
	2.59318	2.42208			0.842866	0.747463			0.669506	0.665558
	2.01179	2.26307			0.693542	0.646255			0.712585	0.635506
	1.11029	1.7879			0.642545	0.797445			0.84688	0.815646
	3.33468	1.36574			0.621221	0.690649			0.468117	0.865922
	2.41708	1.51651			0.674402	0.638333			0.625525	0.790258
	3.38726	3.23653			0.578033	0.715226			0.428864	0.523335
	3.72221	2.0598			0.536814	0.734408			0.376603	0.717404
	1.72586	5.40314			0.502277	0.66602			0.635739	0.327253
	1.8646	2.65931			0.618803	0.74204			0.691664	0.611709
	1.71328	1.21049			0.569355	0.573754			0.695478	0.818204
	1.86123	2.45135			0.549893	0.766703			0.647196	0.669897
	1.50318	1.78578			0.581389	0.789554			0.763507	0.808332
	2.90726	1.69783			0.604585	0.684792			0.503524	0.777417
	1.57912	1.99693			0.681296	0.744852			0.767628	0.748364
	3.32366	2.14585			0.296806	0.786421			0.248141	0.737238
	3.11273	2.05337			0.758178	0.621402			0.576948	0.646292
	1.81911	1.77333			0.587929	0.641558			0.679441	0.737062
	2.26512	2.89062			0.710428	0.646419			0.674399	0.529329
	4.30404	1.66181			0.596934	0.682847			0.354836	0.781051
	2.07287	1.72077			0.664276	0.654114			0.675639	0.742766
	1.7887	3.23546			0.613183	0.678477			0.710767	0.503135
	1.25093	2.49729			0.559875	0.563495			0.798238	0.526996
	2.27492	1.91609			0.280776	0.649698			0.326123	0.702696
	2.44206	1.8282			0.795612	0.864106			0.678684	0.833186
	6.42933	1.98917			0.556004	0.691772			0.2363	0.719966
	2.25907	2.5621			0.645389	0.7128			0.628841	0.614994
	1.45775	2.0341			0.560473	0.636768			0.741741	0.671345
	2.03399	1.67721			0.572824	0.612324			0.616173	0.725845
	2.24211	2.15907			0.66742	0.628562			0.641768	0.605479
	3.28773	2.26505			0.571643	0.647168			0.440256	0.632339
	1.84726	5.89641			0.82456	0.742508			0.80235	0.335736
	1.41155	1.99463			0.646936	0.732177			0.825036	0.735422
	1.47048	3.55475			0.7008	0.794999			0.842833	0.526446
	1.70786	1.39782			0.578477	0.620185			0.68625	0.818647
	3.94865	1.61759			0.586945	0.617106			0.384168	0.752655
	3.63889	2.55532			0.698828	0.730985			0.467448	0.626308
	3.11599	2.44974			0.673092	0.729189			0.513064	0.646816
	2.04871	1.74561			0.497061	0.786121			0.567237	0.819406
	2.69218	3.17428			0.620875	0.734699			0.537021	0.541162
	3.35988	1.83986			0.55488	0.82392			0.415341	0.815086
	5.62206	3.39148			0.534976	0.638002			0.253959	0.45777
	3.07266	1.90142			0.489367	1.0506			0.403328	0.699024
	1.63583	2.75047			0.577035	0.789729			0.719992	0.620155
	3.50223	3.51094			0.770169	0.682201			0.521782	0.476073
	2.33528	2.76204			0.643106	0.73408			0.61361	0.600997
	2.46163	1.69885			0.59433	0.675938			0.554463	0.762768
	1.72073	1.75821			0.547853	0.808294			0.680936	0.826683
	1.47395	1.60641			0.596643	0.761846			0.758207	0.838011
	2.93864	2.21365			0.479589	0.752145			0.418915	0.695477
	2.73645	3.32325			0.724751	0.569085			0.552187	0.428645
	3.10561	2.33385			0.724398	0.773025			0.543382	0.685713
	1.76036	1.9849			0.60153	0.886318			0.696592	0.800516
	1.39165	2.28792			0.604911	0.732609			0.80548	0.681448
	2.86366	2.61206			0.692244	0.667522			0.56338	0.583064
	1.55117	2.1487			0.490637	0.694677			0.667808	0.685613
	2.87931	1.42903			0.660729	0.586419			0.536989	0.777968
	2.41815	2.27651			0.636896	0.811285			0.599842	0.718957
	1.64319	1.32745			0.829804	0.66252			0.843697	0.860514
	3.02692	2.37006			0.538662	0.648728			0.446704	0.613855
	1.62163	2.48108			0.644097	0.675812			0.768083	0.60558
	1.40988	1.48632			0.545017	0.69476			0.766111	0.814636
	2.47928	1.78105			0.673328	0.578432			0.606887	0.684204
	2.64456	2.33894			0.617506	0.746743			0.549248	0.676643
	2.2579	3.25266			0.495352	0.678388			0.530349	0.501926
	2.65613	1.86012			0.537591	0.667727			0.492346	0.73683
	1.87003	1.33564			0.540427	0.632952			0.640435	0.840644
	1.29117	2.87554			0.661759	0.700721			0.862883	0.553959
	4.31919	1.68893			0.604198	0.738714			0.367589	0.807889
	1.45997	1.3818			0.554358	0.717663			0.745735	0.875788
	1.46398	1.47607			0.68402	0.66424			0.835926	0.818284
	2.56316	3.15763			0.553416	0.627955			0.515899	0.481377
	1.79043	2.05978			0.705918	0.677606			0.772037	0.644226
	1.97968	1.78994			0.581401	0.710521			0.639911	0.769813
	2.88263	3.52157			0.59358	0.787227			0.493834	0.52607
	4.62312	1.52726			0.526689	0.701582			0.305052	0.824473
	4.87455	1.95206			0.54569	0.859964			0.305567	0.783749
	2.33828	1.2099			0.597704	0.713721			0.578012	0.910516
	1.89478	2.49491			0.766603	0.752094			0.775767	0.658048
	1.68927	3.18334			0.522967	0.723495			0.671322	0.536308
	1.63962	1.50252			0.604175	0.698091			0.739038	0.825708
	2.88909	4.08119			0.491466	0.69391			0.425275	0.431158
	1.86942	2.17464			0.542499	0.619423			0.62883	0.632253
	3.59214	2.34716			0.678022	0.694985			0.447935	0.646314
	2.10048	4.24186			0.615079	0.637165			0.633633	0.380928
	2.82409	1.99944			0.539309	0.678789			0.470584	0.700056
	3.99193	2.35794			0.728238	0.753011			0.446238	0.675968
	1.37701	3.74147			0.556991	0.699315			0.779092	0.440031
	2.57605	2.32195			0.679716	0.658986			0.596926	0.614128
	2.70299	1.59348			0.492268	0.595625			0.458437	0.740095
	1.72441	1.94369			0.578487	0.593608			0.704475	0.647325
	3.47249	1.93753			0.57112	0.705546			0.415908	0.728191
	3.35138	1.93635			0.534884	0.675517			0.408607	0.711751
	3.35947	2.66597			0.56491	0.596667			0.426688	0.533332
	2.02571	1.80938			0.673619	0.714916			0.702066	0.769249
	2.43622	4.21058			0.499988	0.64766			0.505056	0.396739
	4.14574	1.53887			0.773484	0.737931			0.420895	0.839874
	3.25818	2.89233			0.637345	0.76091			0.465924	0.568019
	2.26438	2.793			0.715384	0.533864			0.641776	0.46633
	2.32344	2.42648			0.589965	0.71914			0.580223	0.647671
	2.27658	1.29933			0.465886	0.725946			0.491237	0.8942
	1.29872	2.33455			0.719365	0.697778			0.8896	0.653794
	1.68586	2.65754			0.631842	0.641699			0.746113	0.560477
	1.63076	3.03044			0.658332	0.635078			0.782144	0.510035
	3.45039	2.92606			0.588338	0.759432			0.424701	0.571784
	1.28445	3.17958			0.744938	0.704898			0.903816	0.510029
	1.31391	1.7082			0.706132	0.625959			0.88005	0.733445
	3.56181	4.00428			0.740431	0.675177			0.501016	0.425499
	1.35952	2.54669			0.492736	0.645925			0.726088	0.579801
	2.80623	2.56219			0.532328	0.787701			0.468472	0.65573
	1.29606	3.15568			0.706437	0.616127			0.872178	0.45316
	2.96958	2.96291			0.587928	0.680129			0.477817	0.543168
	2.95365	2.43868			0.50668	0.777515			0.43388	0.677316
	3.23937	1.95424			0.508679	0.746872			0.384989	0.754618
	2.58172	1.45187			0.55073	0.704346			0.511276	0.853882
	2.7527	3.02533			0.658398	0.781852			0.553881	0.593148
	3.33807	1.524			0.563604	0.533513			0.423863	0.714907
	2.47155	1.99811			1.00366	0.765877			0.745237	0.752991
	2.17318	4.18134			0.615192	0.738455			0.611869	0.437885
	2.77652	1.4712			0.534845	0.702062			0.480693	0.833811
	1.43334	1.40252			0.562798	0.594389			0.763421	0.801416
	2.94023	1.81494			0.58623	0.783782			0.489072	0.804212
	1.49108	1.63417			0.630636	0.713261			0.796295	0.808425
	5.05333	2.05289			0.847123	0.730022			0.416949	0.7295
	2.00512	1.85569			0.610006	0.734263			0.658694	0.77031
	3.34017	2.42207			0.511924	0.678631			0.396603	0.617121
	1.55141	2.12451			0.534639	0.809785			0.720112	0.732944
	1.18402	1.622			0.798632	0.774041			0.938293	0.838925
	1.29676	1.58814			0.523934	0.742277			0.77188	0.825977
	1.55307	1.9905			0.554409	0.66316			0.738571	0.698979
	1.33366	0.985351			0.592813	0.863815			0.803234	0.970352
	1.46048	3.78092			0.51331	0.668557			0.717418	0.435473
	2.44279	2.11241			0.706013	0.719824			0.649823	0.705367
	1.4368	1.94784			0.637125	0.73062			0.815983	0.748097
	2.29445	3.03399			0.601836	0.646068			0.596306	0.493222
	1.9668	1.66174			0.494181	0.79126			0.576604	0.839863
	4.04025	1.90018			0.588727	0.733299			0.377578	0.742897
	4.07256	1.33785			0.642173	0.895772			0.397278	0.942977
	2.05135	3.27079			0.504423	0.706388			0.569474	0.515213
	1.90196	1.36424			0.915093	0.581856			0.839499	0.798614
	2.43789	1.53017			0.497026	0.760431			0.480545	0.855142
	3.34952	2.10382			0.597836	0.741301			0.448423	0.719306
	1.3109	2.21706			0.581411	0.710357			0.815823	0.681403
	2.82264	2.38616			0.548284	0.765644			0.477511	0.666732
	2.02997	2.35435			0.51067	0.766742			0.582652	0.687487
	1.51559	2.12344			0.70818	0.815031			0.821259	0.755967
	3.92765	2.39528			0.700982	0.835239			0.450768	0.70936
	1.23765	1.37467			0.569	0.565599			0.825169	0.790933
	2.54651	2.28278			0.610316	0.761389			0.559185	0.699848
	2.76263	2.12248			0.74322	0.724442			0.603753	0.681295
	1.98891	2.14487			0.573297	0.722199			0.626013	0.692515
	2.7796	1.99496			0.581365	0.664815			0.497211	0.695321
	3.34668	1.99745			0.577422	0.750658			0.429377	0.747594
	2.22252	2.84902			0.442071	0.643814			0.461216	0.539185
	2.8111	3.42457			0.496982	0.786367			0.436755	0.515744
	1.56753	4.34623			0.609494	0.742832			0.753627	0.430967
	1.29549	3.60161			0.845795	0.781896			0.906293	0.520695
	2.21857	2.20684			0.587482	0.719899			0.601624	0.683175
	2.20667	2.57405			0.578324	0.772251			0.59606	0.644607
	3.3542	1.48213			0.662545	0.719361			0.486008	0.848434
	2.39042	2.16608			0.606902	0.710228			0.584732	0.688032
	3.69566	2.38896			0.547261	0.723286			0.376492	0.65118
	1.81982	2.9676			0.598893	0.732388			0.688322	0.566429
	2.28673	2.20696			0.603017	0.767011			0.588385	0.709399
	3.83225	2.01796			0.62398	0.694247			0.413681	0.706994
	3.1849	2.09359			0.60306	0.582027			0.473295	0.617271
	2.27091	3.76065			0.559485	0.600644			0.567869	0.39635
	2.0602	2.75598			0.572984	0.659756			0.609571	0.550032
	2.16902	1.24453			0.439615	0.761704			0.492594	0.920279
	4.25546	2.93445			0.838825	0.678669			0.485844	0.534001
	3.99792	2.08676			0.538619	0.767129			0.359079	0.737497
	2.68463	2.23586			0.614607	0.712256			0.543258	0.670059
	1.54522	2.14074			0.514403	0.631594			0.689499	0.637836
	3.33918	3.22987			0.638552	1.04249			0.475893	0.566231
	2.04381	5.50873			0.602133	0.913481			0.632295	0.394647
	2.01023	1.98914			0.524876	0.732179			0.593171	0.742537
	1.33474	2.92743			0.499512	0.723254			0.739533	0.573824
	1.63944	4.60155			0.576071	0.745486			0.717199	0.393782
	1.33271	1.22736			0.558106	0.577761			0.778249	0.839822
	3.50333	2.99083			0.628253	0.851886			0.442795	0.634014
	2.44476	1.58815			0.592263	0.612374			0.561754	0.753263
	3.0792	2.51337			0.582757	0.782829			0.469761	0.661639
	2.43481	3.0413			0.641652	0.783919			0.603744	0.562513
	1.7698	1.20944			0.53751	0.866498			0.658515	0.961211
	2.06018	2.26427			0.352093	0.718245			0.399689	0.677776
	1.74503	2.31008			0.512435	0.817538			0.64021	0.701716
	3.83669	3.56635			0.970502	0.660459			0.508764	0.459
	1.36044	1.83386			0.509085	0.763224			0.737284	0.798183
	3.00779	2.49492			0.571866	0.690687			0.468708	0.619542
	2.94626	1.86855			0.472011	0.76458			0.407494	0.784195
	2.6973	2.82185			0.728314	0.617197			0.60867	0.517575
	3.05313	2.20086			0.55539	0.799001			0.454902	0.729069
	2.3252	2.5225			0.617214	0.844792			0.597136	0.699369
	2.15855	1.32224			0.631735	0.633891			0.637702	0.844849
	1.49063	1.58116			0.617607	0.772805			0.779996	0.844965
	2.28298	1.19972			0.520049	0.663407			0.528262	0.8864
	1.30414	2.04914			0.579198	0.673424			0.81402	0.682526
	2.6393	2.60563			0.928146	0.77899			0.708369	0.643179
	1.841	2.95848			0.568853	0.715885			0.661392	0.550565
	2.26498	3.14538			0.639877	0.751698			0.626124	0.541183
	2.91106	2.04528			0.667672	0.685377			0.540103	0.694176
	3.11816	2.14144			0.656103	0.7241			0.510033	0.691863
	3.39266	1.47439			0.58559	0.714983			0.433789	0.846676
	2.72138	1.79267			0.820149	0.7382			0.650408	0.787037
	2.94067	2.46601			0.626478	0.753266			0.511068	0.655042
	1.64745	2.07862			0.561015	0.689492			0.697034	0.691542
	1.48333	2.4857			0.706576	0.634943			0.842698	0.586614
	1.72708	1.62384			0.595028	0.741769			0.701663	0.823464
	2.16876	2.2768			0.614505	0.696904			0.630289	0.652078
	2.88223	2.51221			0.533532	0.640061			0.458831	0.537619
	1.61862	1.40479			0.698362	0.617597			0.804975	0.814782
	3.78865	2.81919			0.570968	0.770199			0.383758	0.614634
	1.58954	1.7691			0.55951	0.736426			0.733135	0.793829
	2.68522	1.97426			0.56877	0.680523			0.51216	0.706393
	1.50618	2.26138			0.704706	0.829194			0.827916	0.736024
	2.01806	2.44198			0.522548	0.69518			0.595779	0.632338
	3.42381	2.1617			0.533264	0.736339			0.402942	0.70731
	2.47661	4.1764			0.609401	0.625828			0.570417	0.376124
	3.37108	2.70025			0.75016	0.746398			0.515726	0.618975
	4.59102	1.32053			0.597775	0.713859			0.34558	0.884777
	2.31225	3.12434			0.61185	0.762342			0.601366	0.565935
	2.93954	1.96495			0.593472	0.67659			0.492066	0.702296
	4.45208	2.38965			0.543442	0.824982			0.331471	0.707203
	2.44062	2.39869			0.554997	0.673211			0.539288	0.619951
	3.43984	2.39443			0.583152	0.813847			0.427952	0.701719
	1.29772	2.14883			0.585351	0.723946			0.823755	0.701024
	4.62913	2.43456			0.740294	0.730823			0.396296	0.650544
	2.04782	2.69491			0.639097	0.634258			0.663878	0.551527
	1.95492	1.99237			0.616969	0.70528			0.660419	0.720183
	3.34415	1.6162			0.598645	0.585067			0.449028	0.729846
	1.82485	3.5735			0.5234	0.733019			0.630342	0.49998
	1.81575	3.43659			0.555786	0.617294			0.663579	0.444784
	1.99797	1.07669			0.599667	0.751531			0.653667	0.948877
	2.35035	1.44111			0.556495	0.737751			0.558493	0.86705
	1.81611	2.50645			0.712706	0.651947			0.763087	0.574028
	2.25564	1.29249			0.534229	0.646054			0.546807	0.859223
	1.36883	1.85254			0.608817	0.927918			0.809902	0.856671
	3.04644	2.52871			0.770213	0.644343			0.565283	0.588621
	1.71578	2.16159			0.483127	0.604782			0.631242	0.620231
	1.41874	2.24244			0.539281	0.620952			0.763208	0.604738
	1.92748	1.43438			0.690599	0.691354			0.728892	0.84153
	2.27642	2.78979			0.599117	0.635069			0.589067	0.541202
	2.82224	4.02206			0.576769	0.712566			0.494863	0.423514
	3.18174	2.34023			0.694378	0.673434			0.42564	0.622378
	2.17764	2.16552			0.652558	0.652859			0.638766	0.653395
	3.40587	1.74641			0.523827	0.584811			0.392559	0.705233
	1.45679	3.44836			0.558065	0.610366			0.76055	0.441898
	2.01982	1.24204			0.620276	0.667888			0.667877	0.879146
	2.20106	1.71802			0.391691	0.688987			0.423458	0.774316
	3.11053	2.16357			0.59877	0.638488			0.477679	0.64497
	1.66444	2.16249			0.624199	0.673206			0.74322	0.670733
	4.70689	2.20991			0.530675	0.723671			0.307698	0.691687
	1.95185	1.49709			0.52376	0.774921			0.596353	0.868734
	2.9512	2.99498			0.740659	0.636894			0.57943	0.513549
	4.25082	2.65667			0.45547	0.759453			0.290643	0.61913
	1.96855	2.27942			0.571875	0.518171			0.635852	0.540788
	4.05894	1.3037			0.784293	0.603532			0.471572	0.830326
	2.29684	2.91203			0.643365	0.696387			0.625964	0.556524
	1.81125	1.44486			0.661023	0.685328			0.722862	0.845734
	2.38156	4.04932			0.601935	0.733874			0.583762	0.451585
	2.55195	1.21751			0.561212	0.742524			0.52162	0.919725
	2.03108	1.38453			0.523264	0.699977			0.592966	0.862296
	2.23104	2.56057			0.640211	0.768403			0.6357	0.643335
	2.78939	1.29445			0.500381	0.645733			0.449654	0.866533
	2.55073	1.11058			0.683082	0.656149			0.590283	0.913513
	2.03553	3.1097			0.547369	0.746449			0.608624	0.555756
	3.27558	1.81536			0.499029	0.720046			0.396234	0.769324
	2.2823	2.49708			0.526315	0.700126			0.542311	0.607943
	2.18916	2.08419			0.531415	0.692975			0.568412	0.686972
	2.37628	1.88018			0.587247	0.834429			0.569085	0.802917
	1.58734	4.24329			0.592316	0.678789			0.743658	0.408119
	1.76174	3.51845			0.683301	0.730064			0.744364	0.496055
	1.45151	2.12711			0.53281	0.653794			0.729304	0.661286
	1.58154	1.86807			0.542604	0.680895			0.714147	0.729136
	2.18926	2.42147			0.578484	0.725439			0.598581	0.649587
	3.6591	1.43658			0.552071	0.790697			0.394271	0.882571
	2.94414	2.68247			1.00889	0.745186			0.690392	0.610097
	2.41195	1.78187			0.639819	0.647767			0.586129	0.736575
	2.13829	3.2045			0.867128	0.699046			0.689518	0.521057
	1.73671	1.92514			0.43718	0.7405			0.574305	0.751758
	1.32659	2.20769			0.665756	0.751697			0.859316	0.699368
	2.20629	2.12455			0.617825	0.727803			0.618693	0.704647
	1.28437	2.27234			0.572463	0.67759			0.82073	0.628128
	2.32554	1.63187			0.703605	0.667822			0.64331	0.786694
	2.05017	2.07305			0.578078	0.756514			0.628438	0.735485
	1.3698	1.35698			0.597967	0.621478			0.800133	0.824886
	1.72586	1.94215			0.484824	0.560944			0.618654	0.640388
	2.20961	1.53198			0.533114	0.684452			0.560331	0.816337
	1.73988	3.61926			0.631791	0.756912			0.741157	0.496506
	2.31865	2.39241			0.541377	0.796175			0.54592	0.690305
	1.84923	2.10897			0.848694	0.765803			0.82277	0.732738
	3.88314	3.90795			0.693496	0.657755			0.450676	0.414664
	1.27305	1.75462			0.543608	0.699582			0.787394	0.767959
	1.78699	4.74895			0.56046	0.584593			0.666912	0.327965
	1.58503	1.95523			0.597605	0.812321			0.753292	0.78425
	1.75974	1.48564			0.604007	0.712281			0.713975	0.841918
	3.27549	1.81505			0.557013	0.702189			0.428325	0.75438
	2.82439	1.3484			0.666729	0.632942			0.548078	0.834383
	1.23331	2.14852			0.629571	0.760212			0.851449	0.723231
	2.93258	1.43211			0.569311	0.787319			0.470656	0.89513
	2.43165	2.37753			0.518126	0.734846			0.490754	0.663412
	2.87514	2.14801			0.653141	0.608861			0.529204	0.626217
	1.92586	1.64709			0.562596	0.701766			0.643555	0.789076
	2.75629	3.58495			0.53908	0.834308			0.476287	0.552701
	1.8338	2.19			0.640776	0.714473			0.705408	0.683064
	1.84024	1.6356			0.656337	0.754184			0.72097	0.828059
	3.39613	2.94751			0.573292	0.700271			0.42842	0.54912
	2.44907	3.38063			0.584456	0.689646			0.559555	0.496495
	1.54098	2.32201			0.633623	0.673434			0.778886	0.63547
	1.8563	3.13571			0.60431	0.779346			0.692286	0.573337
	1.79343	3.21827			0.548764	0.727766			0.658153	0.508922
	2.55197	3.06347			0.569131	0.830936			0.529241	0.558052
	1.19291	2.28454			0.619551	0.629473			0.860081	0.616599
	1.93649	3.14521			0.712778	0.902231			0.73466	0.629794
	1.50318	2.92972			0.661921	0.781664			0.81692	0.601406
	2.90782	2.47046			0.554447	0.577496			0.470859	0.543607
	3.14189	2.891			0.334118	0.712287			0.29208	0.571574
	2.56139	1.89879			0.718743	0.654266			0.622291	0.704719
	1.57396	1.96915			0.773252	0.640748			0.838694	0.690224
	2.1163	2.51375			0.573168	0.817406			0.608154	0.686641
	3.32731	3.77225			0.623255	0.652414			0.469563	0.433371
	1.41963	5.32965			0.600486	0.762626			0.784187	0.37209
	2.87951	2.62092			0.612044	0.833903			0.511229	0.661926
	1.74274	2.34516			0.542577	0.615518			0.657716	0.589607
	4.30644	1.81895			0.559513	0.798274			0.345673	0.810308
	2.18631	1.27782			0.492692	0.644244			0.520509	0.862823
	1.32038	2.13121			0.64987	0.795774			0.85188	0.747548
	1.51576	1.99121			0.575893	0.649216			0.749532	0.68864
	2.90482	1.52522			0.663249	0.746751			0.539367	0.843412
	3.39688	2.95094			0.510882	0.6689			0.387957	0.533062
	2.47119	1.4978			0.751008	0.675718			0.641733	0.81972
	3.05516	1.97005			0.512519	0.734248			0.412706	0.733486
	2.09842	1.44411			0.610029	0.740393			0.644672	0.861127
	2.22476	3.06274			0.651816	0.716781			0.634527	0.54606
	1.79686	1.89243			0.449038	0.767533			0.556297	0.76869
	2.60897	2.09643			0.575328	0.734094			0.532316	0.716185
	2.64167	2.39676			0.754372	0.678495			0.623763	0.619237
	3.4849	2.78977			0.535933	0.585867			0.395672	0.503974
	1.42838	1.68062			0.570449	0.778058			0.780489	0.836404
	1.94751	3.37116			0.430444	0.86326			0.530358	0.579604
	2.36249	2.98824			0.576784	0.601691			0.569461	0.486513
	1.77087	1.33795			0.547957	0.655475			0.670413	0.850681
	3.51098	3.62019			0.454885	0.705385			0.339277	0.480588
	3.16382	5.64994			0.66837	0.767672			0.5031	0.353509
	1.67691	1.45533			0.663166	0.800968			0.776542	0.890227
	2.24927	2.22033			0.705049	0.69315			0.66677	0.668316
	4.0412	1.82724			0.60302	0.675453			0.391088	0.73724
	1.52635	1.53539			0.578853	0.726919			0.723751	0.838302
	1.60502	1.31934			0.635815	0.662196			0.77108	0.862181
	3.00429	2.06058			0.566444	0.634458			0.460997	0.651167
	2.8842	1.56401			0.592305	0.692977			0.499923	0.812738
	3.55505	2.11951			0.474868	0.803685			0.348281	0.744906
	1.68558	1.65214			0.643097	0.729316			0.753981	0.812387
	3.00922	1.75065			0.631747	0.767709			0.506801	0.808121
	2.06495	1.69339			0.545194	0.814879			0.608517	0.847721
	2.89478	2.6336			0.59748	0.686795			0.500898	0.592323
	2.53918	2.65756			0.616075	0.765452			0.563726	0.634429
	1.36853	3.04607			0.754	0.599394			0.890169	0.482967
	1.90055	2.7472			0.514226	0.695253			0.608721	0.577016
	1.98988	3.16425			0.490118	0.795075			0.564853	0.564738
	1.44607	1.88965			0.589249	0.624146			0.776993	0.696643
	2.11596	2.58473			0.669409	0.756158			0.674399	0.634655
	2.53442	1.54945			0.61456	0.750333			0.535067	0.83826
	2.38422	3.01761			0.430087	0.853719			0.411925	0.625035
	3.07751	2.51474			0.650998	0.795279			0.512397	0.675851
	1.24309	2.49298			0.63263	0.7107			0.843724	0.62361
	1.388	2.03907			0.779949	0.594936			0.902092	0.640938
	2.98307	1.56365			0.869411	0.704074			0.64231	0.821461
	3.31548	1.51766			0.548983	0.630264			0.412644	0.789904
	1.63446	1.65469			0.605096	0.766178			0.742444	0.831913
	2.47319	2.66625			0.653661	0.679152			0.580345	0.582655
	1.62949	1.5443			0.700166	0.658099			0.797814	0.802804
	3.27801	3.02049			0.477737	0.727679			0.374515	0.535756
	2.54961	2.08795			0.517143	0.720274			0.494672	0.705202
	1.99022	1.50735			0.602254	0.683019			0.658608	0.818604
	4.89424	1.36068			0.657835	0.69545			0.345437	0.866471
	2.53855	2.01438			0.656755	0.653216			0.595229	0.684876
	2.43256	2.37526			0.664306	0.713362			0.611504	0.63286
	3.88173	3.03303			0.589506	0.683466			0.395887	0.524541
	2.08794	1.77016			0.596809	0.716235			0.635908	0.783674
	1.66807	2.71722			0.534775	0.743397			0.678804	0.608673
	2.49399	2.33287			0.546793	0.722514			0.520493	0.665645
	2.0465	1.77369			0.982731	0.711191			0.82728	0.775487
	2.73632	1.71543			0.537843	0.638203			0.485234	0.744968
	2.89675	2.00791			0.378973	0.662518			0.338283	0.695338
	1.78517	2.62147			0.514658	0.730431			0.63765	0.62552
	1.57284	1.42282			0.572005	0.652837			0.728908	0.833277
	1.87592	1.65984			0.528498	0.80407			0.620197	0.847283
	2.76625	2.03315			0.8022	0.575125			0.60732	0.62768
	2.34621	2.03665			0.495686	0.717519			0.512905	0.722681
	1.50243	2.44139			0.627278	0.671427			0.788068	0.616849
	4.28226	2.00233			0.587794	0.732994			0.343967	0.740134
	1.61709	3.74711			0.69091	0.694085			0.781537	0.455487
	1.67263	1.66311			0.425984	0.717622			0.54168	0.800831
	2.33857	3.35924			0.503911	0.825289			0.5121	0.565707
	1.78792	2.97644			0.563935	0.630492			0.667346	0.506506
	2.01169	2.89273			0.605859	0.722626			0.651138	0.575436
	2.93896	1.72535			0.827111	0.71559			0.623501	0.78564
	1.17978	1.81509			0.635346	0.628113			0.883046	0.713017
	1.97831	1.73388			0.600753	0.73093			0.650687	0.778908
	2.33543	1.87693			0.544603	0.688718			0.554856	0.730357
	2.02296	1.9623			0.54125	0.770343			0.601278	0.767648
	1.47769	2.18868			0.526216	0.802433			0.73004	0.738143
	2.31059	2.67385			0.538543	1.06759			0.54031	0.70351
	2.44942	1.99186			0.491765	0.599085			0.489647	0.65109
	1.62065	1.38413			0.611465	0.744194			0.752451	0.841778
	1.9237	1.89681			0.506388	0.721057			0.599581	0.744278
	3.48993	2.76908			0.461418	0.669741			0.328576	0.559246
	1.44402	2.32899			0.721378	0.473966			0.850388	0.475453
	2.47306	1.59101			0.684654	0.553675			0.623457	0.701055
	1.51031	2.34752			0.72778	0.622628			0.843533	0.60342
	2.22688	3.0372			0.691717	0.727761			0.667775	0.561259
	1.54302	1.49913			0.471176	0.568884			0.667257	0.748869
	1.42387	2.40052			0.646154	0.666807			0.80592	0.62
	2.22378	4.34407			0.561173	1.05731			0.58251	0.55131
	1.40671	1.37001			0.643473	0.67982			0.822399	0.855662
	2.25874	1.29162			0.542134	0.745964			0.563668	0.907111
	2.67699	2.45938			0.646413	0.735876			0.56391	0.640698
	1.63358	1.95395			0.611837	0.568822			0.745525	0.637964
	1.22343	1.88548			0.585116	0.754379			0.84097	0.760323
	2.1127	2.20483			0.911134	0.759457			0.783438	0.699939
	2.79444	1.53489			0.480042	0.704732			0.43254	0.827452
	1.59024	1.87383			0.72716	0.532264			0.817211	0.630668
	2.83289	1.96147			0.592062	0.737411			0.507698	0.744579
	1.80269	3.22188			0.636075	0.629472			0.720427	0.4828
	1.64823	1.76341			0.542266	0.626032			0.69895	0.7265
	2.95046	1.4841			0.607662	0.634526			0.497278	0.804676
	2.677	1.87351			0.37013	0.770176			0.360815	0.769941
	2.15458	1.5374			0.58124	0.690764			0.613583	0.819739
	3.08	3.56119			0.575728	0.800957			0.465916	0.524212
	2.90264	4.22228			0.701161	0.718156			0.564553	0.424116
	2.1702	2.5524			0.739398	0.728294			0.701643	0.62905
	3.03765	3.25796			0.548996	0.649942			0.447529	0.488716
	2.33182	1.96698			0.548307	0.708746			0.543663	0.73317
	3.61645	4.36049			0.542195	0.700014			0.391227	0.40437
	2.51883	3.51614			0.592539	0.754744			0.545551	0.516251
	1.33595	2.35696			0.60984	0.620584			0.821596	0.603875
	2.14047	2.19135			0.536632	0.672403			0.574119	0.649823
	3.00183	2.08157			0.733807	0.707415			0.565021	0.693828
	1.93235	3.36931			0.537003	0.69833			0.619894	0.484102
	1.59144	2.8273			1.01854	0.736866			0.916537	0.576712
	2.99847	1.4788			0.519908	0.590137			0.426594	0.774603
	3.65285	3.5327			0.516333	0.649539			0.366986	0.45844
	2.15299	2.2964			0.705016	0.725691			0.686635	0.669667
	3.46366	2.31661			0.374066	0.797112			0.290702	0.704203
	3.76479	1.77115			0.531779	0.559559			0.368156	0.652097
	2.32438	1.60365			0.533537	0.602056			0.547568	0.744268
	3.75977	3.39752			0.679912	0.728658			0.450526	0.487468
	2.40785	2.62239			0.539356	0.630934			0.518603	0.558874
	1.45706	2.25161			0.621752	0.625566			0.764289	0.61873
	4.15215	2.51734			0.865894	0.795574			0.500456	0.667935
	1.42023	5.38569			0.498044	0.745706			0.71241	0.364273
	2.1993	1.52425			0.658413	0.827025			0.640985	0.879369
	4.24572	1.121			0.566023	0.662514			0.348226	0.915194
	2.61753	2.23742			0.572412	0.645211			0.516825	0.639339
	3.25437	3.01573			0.84105	0.592671			0.567125	0.475619
	1.95732	1.82449			0.579056	0.658813			0.646747	0.721824
	1.36935	2.49262			0.503079	0.66485			0.745808	0.604435
	1.43873	3.2914			0.571356	0.606335			0.763194	0.45812
	2.9732	1.10304			0.667766	0.716111			0.53593	0.937365
	2.47606	1.79854			0.585025	0.831359			0.55596	0.818207
	1.37873	1.48747			0.544705	0.662586			0.759873	0.821703
	2.30971	2.52408			0.534977	0.629141			0.54914	0.567171
	2.19049	1.60647			0.461479	0.75029			0.510876	0.837794
	1.50128	1.64722			0.576725	0.692888			0.764165	0.792096
	1.60859	2.82454			0.663501	0.668183			0.757948	0.550999
	2.65006	3.9102			0.536783	0.676611			0.498732	0.436831
	1.53638	1.17563			0.506283	0.707625			0.699555	0.916843
	2.62402	1.57886			0.622797	0.63507			0.545512	0.777647
	1.72993	2.63812			0.587745	0.722024			0.703265	0.609899
	1.42119	4.1247			0.62484	0.652587			0.805387	0.402109
	3.09053	1.25421			0.545417	0.706877			0.448206	0.892164
	1.88339	2.72023			0.502458	0.794373			0.610105	0.634275
	2.76004	1.62097			0.628189	0.656215			0.540688	0.773958
	2.87992	3.70568			0.687132	0.771822			0.557527	0.506113
	3.74285	1.65703			0.56772	0.457891			0.390484	0.619067
	1.97588	1.99384			0.740746	0.658483			0.725984	0.693401
	2.74099	2.64908			0.623688	0.787614			0.545182	0.647362
	2.61057	2.16247			0.585579	0.777929			0.52999	0.720073
	1.56583	2.19911			0.648337	0.69666			0.793112	0.675223
	3.45257	1.85706			0.50749	0.763944			0.380077	0.781677
	2.77862	1.9107			0.574914	0.691157			0.502254	0.730698
	1.77971	1.95549			1.02914	0.705928			0.849915	0.726137
	1.81985	1.26661			0.784908	0.698551			0.802481	0.891635
	1.1811	2.2054			0.619613	0.709118			0.870181	0.681082
	3.71688	2.42852			0.526483	0.660961			0.375026	0.609438
	1.51315	2.01586			0.831329	0.65846			0.873673	0.691923
	1.18699	3.15125			0.617049	0.764296			0.871399	0.562591
	1.67254	4.77012			0.572276	0.707406			0.712772	0.370459
	1.39958	1.73029			1.05071	0.723225			0.850714	0.789113
	1.71291	4.37753			0.823076	0.705039			0.806991	0.41003
	2.33279	2.43053			0.62789	0.634784			0.605442	0.594011
	3.5625	2.73394			0.583811	0.655632			0.41827	0.558178
	3.79696	1.38564			0.749965	0.636252			0.461751	0.833044
	1.72968	1.68011			0.383636	0.682274			0.510454	0.776351
	3.07212	1.24566			0.588768	0.770401			0.477456	0.926932
	3.3696	2.2907			0.69924	0.715501			0.490286	0.668886
	2.39849	1.57823			0.533889	0.672676			0.524278	0.802623
	2.87709	2.63565			0.589277	0.607421			0.494048	0.53674
	2.73172	1.53564			0.723927	0.675015			0.598101	0.809047
	2.37185	1.90893			0.453496	0.669829			0.457715	0.71522
	1.61457	3.45296			0.601624	0.646914			0.746169	0.462027
	1.3904	2.86064			0.569913	0.650384			0.786215	0.536415
	3.63151	1.67911			0.378819	0.73981			0.268705	0.808913
	2.13551	2.03379			0.615996	0.728491			0.584662	0.722359
	2.17615	1.88252			0.643069	0.709828			0.615235	0.73041
	1.70502	2.53347			0.938203	0.610535			0.78521	0.561955
	1.32788	1.93067			0.583339	0.514569			0.803951	0.605546
	1.33088	2.66986			0.52681	0.612104			0.771605	0.538167
	3.15835	2.23628			0.631645	0.729353			0.489043	0.676389
	1.59879	1.72672			0.598315	0.777968			0.733358	0.811335
	1.50991	1.67732			0.577111	0.735659			0.74266	0.807629
	1.93212	2.60881			0.588622	0.739997			0.657811	0.629218
	1.39558	1.54708			0.491047	0.657552			0.727182	0.802583
	1.32909	1.23903			0.525776	0.669808			0.713436	0.888499
	2.11068	2.1652			0.752784	0.741852			0.66897	0.702532
	2.80451	1.10837			0.609306	0.728708			0.522479	0.930867
	1.07035	2.99901			0.758908	0.739499			0.955205	0.565861
	3.16355	1.38128			0.728541	0.896593			0.533533	0.936995
	1.83284	2.53626			0.491961	0.788505			0.593874	0.664794
	3.13193	2.32198			0.686087	0.662634			0.520705	0.634089
	2.66586	2.33841			0.557585	0.779104			0.501332	0.669364
	3.19463	2.78549			1.07686	0.652398			0.642204	0.549885
	2.14133	2.80605			0.568048	0.520084			0.596363	0.450047
	1.19296	2.77588			0.633789	0.63286			0.875933	0.532656
	1.41956	2.50598			1.02681	0.760368			0.920374	0.646608
	1.41039	2.24726			0.539292	0.752979			0.766697	0.693021
	1.45664	1.95125			0.540967	0.667004			0.740971	0.705158
	2.02543	2.72702			0.473676	0.634899			0.553466	0.543231
	2.40003	2.05673			0.554472	0.69004			0.536796	0.695736
	3.17895	1.58861			0.708186	0.764203			0.534939	0.843237
	1.95119	1.50748			0.573081	0.607674			0.632261	0.77986
	3.82564	2.43755			0.460537	0.708749			0.316294	0.638554
	1.36543	2.13369			0.596886	0.637315			0.807495	0.655281
	2.35666	3.42463			0.827537	0.61426			0.69281	0.446511
	2.63789	2.0179			0.570088	0.725913			0.508261	0.726953
	2.77941	2.18122			0.660432	0.555025			0.551975	0.586681
	1.16949	1.53437			0.930667	0.53024			0.927981	0.71588
	1.90713	2.03903			0.553342	0.790824			0.635186	0.749976
	1.69451	2.54519			0.540078	0.626799			0.682911	0.571248
	3.27123	2.13981			0.621019	0.690215			0.466322	0.677974
	3.00994	4.11896			0.516409	0.692557			0.429068	0.426321
	3.73103	1.41001			0.521273	0.763162			0.361019	0.881919
	2.84906	1.63381			0.628457	0.691395			0.526054	0.798239
	1.84752	1.27757			0.693952	0.65237			0.738767	0.870152
	2.0947	1.68821			0.526703	0.691371			0.577388	0.784412
	3.42528	1.86649			0.489078	0.749265			0.374622	0.762547
	2.1589	1.85061			0.480516	0.674649			0.521465	0.734839
	2.74877	2.80013			0.607774	0.736146			0.511851	0.594182
	2.02603	1.72284			0.628061	0.719208			0.665565	0.787009
	3.34009	2.23648			0.530138	0.67302			0.393413	0.644396
	2.72484	2.39188			0.437583	0.667774			0.403663	0.615576
	1.52923	2.15234			0.612148	0.613185			0.764992	0.629701
	1.49676	2.97263			0.484277	0.616944			0.683568	0.490836
	1.40954	3.11637			0.567336	0.723907			0.74368	0.545005
	2.70345	2.47953			0.589998	0.7215			0.512891	0.632844
	1.87496	1.39088			0.728511	0.627402			0.754801	0.814727
	3.06992	2.90988			0.535964	1.04639			0.438601	0.667178
	1.47853	3.66971			0.546698	0.67413			0.731363	0.459336
	1.82041	2.5063			0.628495	0.658618			0.717433	0.595938
	1.22727	2.07533			0.652062	0.672216			0.876726	0.686177
	2.36478	2.9828			0.646552	0.671841			0.603481	0.529822
	2.32672	2.93446			0.652645	0.667844			0.621405	0.53769
	3.46197	1.71322			0.604101	0.762155			0.439014	0.806287
	2.30631	1.58107			0.785325	0.714923			0.710827	0.818548
	2.60685	2.17417			0.573544	0.870996			0.52007	0.770846
	1.69491	4.58215			0.528282	0.667097			0.673446	0.378911
	3.11852	2.46676			0.582526	0.717807			0.462796	0.644154
	1.79295	1.66841			0.635788	0.748592			0.725349	0.815912
	2.92866	2.23371			0.705611	0.8665			0.571064	0.754714
	2.45688	1.4709			0.686965	0.633219			0.620485	0.807736
	2.26316	3.15225			0.679186	0.567789			0.653457	0.447703
	2.05795	2.84689			0.453466	0.661874			0.525753	0.54469
	2.22636	1.30272			0.599348	0.748485			0.609011	0.910061
	1.88788	2.8399			0.603576	0.631414			0.671368	0.503894
	2.12108	2.13017			0.690183	0.682561			0.678414	0.678215
	2.16492	2.84315			0.604459	0.673287			0.623895	0.55616
	1.34088	2.65365			0.553954	0.626497			0.792827	0.551453
	2.30334	1.94845			0.519371	0.750528			0.535549	0.750234
	1.93656	1.85478			0.571923	0.693192			0.638784	0.745417
	1.83766	1.68677			0.586706	0.707088			0.678325	0.789892
	1.44968	2.23573			0.535013	0.792598			0.734349	0.72039
	3.54668	2.01552			0.379472	0.597186			0.277493	0.650108
	1.42382	3.25456			0.57366	0.863272			0.776088	0.592233
	2.42022	2.74961			0.658544	0.715723			0.615344	0.5927
	3.10579	1.74791			0.748128	0.677698			0.551389	0.759175
	2.18421	1.35041			0.57837	0.742273			0.585243	0.892451
	1.40163	1.79517			0.582458	0.749877			0.7866	0.780296
	2.15419	1.34152			0.533424	0.62212			0.570993	0.828444
	2.86741	4.49048			0.542801	0.650958			0.453381	0.372959
	2.44884	2.61976			0.685707	0.710027			0.620519	0.60298
	1.46619	2.06094			0.563877	0.620026			0.755857	0.646713
	1.34218	2.15764			0.519493	0.788101			0.766446	0.730204
	1.50025	1.99017			0.606828	0.659027			0.757168	0.701928
	2.92026	1.50102			0.605132	0.769851			0.501403	0.869581
	3.7502	1.73241			0.591956	0.642201			0.404528	0.74437
	1.44259	1.81813			0.508974	0.7111			0.726517	0.761499
	1.57662	1.4131			0.49276	0.642			0.656964	0.827086
	2.68623	3.45484			0.591124	0.681727			0.525163	0.480047
	2.27903	2.18144			0.580144	0.651985			0.584766	0.654884
	1.87662	1.83108			0.670388	0.607488			0.734358	0.695638
	3.19223	2.85606			0.503758	0.794711			0.403345	0.615542
	1.50613	1.27906			0.75448	0.525312			0.854906	0.767997
	2.12643	2.34434			0.666216	0.721391			0.675583	0.660241
	1.21361	3.21269			0.643147	0.712744			0.881304	0.525976
	2.52455	2.5645			0.627828	0.633716			0.572305	0.571452
	3.5641	2.23442			0.56091	0.742095			0.405115	0.693963
	1.31526	1.8163			0.61147	0.504437			0.819489	0.619726
	1.14604	2.91106			0.639769	0.717133			0.896911	0.554269
	1.6525	1.85179			0.603286	0.678234			0.742115	0.731057
	2.62611	1.91347			0.511427	0.578176			0.466082	0.643826
	1.30088	1.40267			0.679361	0.722297			0.867636	0.875097
	2.32504	1.91045			0.602239	0.731762			0.589364	0.748879
	2.32671	2.95446			0.723463	0.734474			0.665835	0.561758
	1.85549	2.74198			0.539263	0.58952			0.636968	0.515997
	3.20016	1.95843			0.880114	0.657293			0.606904	0.695724
	2.79773	1.85077			0.646939	0.755713			0.540103	0.7669
	1.88654	2.43691			0.534514	0.689503			0.632892	0.623706
	2.21835	2.90575			0.597033	0.73487			0.598338	0.582493
	1.62288	2.36066			0.616462	0.767943			0.75477	0.680656
	2.2341	4.8617			0.595131	0.849426			0.6	0.396958
	3.30559	2.57627			0.562917	0.738019			0.428719	0.629363
	1.91319	1.45676			0.630428	0.621161			0.700993	0.800164
	1.64998	1.45644			0.737073	0.743321			0.812537	0.865647
	1.65304	2.33365			0.462134	0.760725			0.622078	0.675704
	2.07286	1.83754			0.793568	0.765029			0.748392	0.792099
	1.31099	1.90563			0.625569	0.717909			0.843265	0.720973
	1.46678	3.13719			0.578781	0.739716			0.767473	0.562719
	1.41584	1.19336			0.746171	0.758909			0.844817	0.927514
	1.40959	1.44942			0.644343	0.735762			0.807944	0.854766
	1.84674	3.56168			0.521036	0.600756			0.568994	0.421363
	2.23376	2.03055			0.605807	0.65389			0.610388	0.672245
	2.48434	2.2531			0.803429	0.650454			0.679623	0.63581
	1.62675	2.1603			0.574671	0.573104			0.72003	0.604414
	1.47489	1.86755			0.507768	0.794632			0.715552	0.788505
	1.9188	2.0247			0.424628	0.67389			0.531005	0.695576
	1.79722	1.86722			0.465488	0.69827			0.593652	0.743971
	2.80497	1.10147			0.613225	0.695135			0.527756	0.924063
	2.23045	2.27387			0.610634	0.609699			0.619261	0.59111
	1.94915	1.20838			0.520278	0.643846			0.595161	0.871361
	2.10368	1.63191			0.633185	0.766064			0.651708	0.835958
	2.21119	2.61323			0.599787	0.662759			0.612544	0.54302
	2.77678	2.85629			1.01642	0.701009			0.684647	0.567689
	1.99264	1.72858			0.415974	0.773272			0.490702	0.820062
	2.02478	1.73956			0.616775	0.663141			0.662195	0.746659
	3.06334	1.4601			0.517193	0.808386			0.411895	0.896459
	2.60431	1.69708			0.589592	0.734797			0.534605	0.810246
	3.18138	5.76152			0.607217	0.689799			0.467598	0.323131
	2.31013	2.58081			0.70786	0.788427			0.658731	0.660405
	1.85691	2.23313			0.549981	0.697785			0.65162	0.660424
	2.34256	3.18228			0.548271	0.70769			0.551631	0.52312
	1.44297	1.30184			0.59038	0.784636			0.783811	0.919634
	1.57876	1.28658			0.857205	0.672018			0.843147	0.881257
	1.28832	2.83362			0.565284	0.759849			0.805979	0.60153
	1.69859	1.3196			0.564024	0.704693			0.697422	0.877906
	2.98149	2.78716			0.604938	0.817207			0.486733	0.632381
	2.05564	2.27123			0.559967	0.641568			0.605524	0.624481
	2.35989	1.55704			0.832005	0.70773			0.699184	0.818705
	1.19516	1.61905			0.752332	0.737557			0.903375	0.816264
	1.99889	2.83806			0.584709	0.690785			0.640105	0.567709
	0.994375	2.1393			0.758677	0.67707			0.966642	0.670337
	2.09836	2.50896			0.589186	0.635922			0.620089	0.584269
	2.56988	2.52571			0.479544	0.797681			0.461989	0.664936
	4.52823	2.35852			0.632169	0.699013			0.360974	0.642542
	1.44453	1.09286			0.641611	0.660079			0.809576	0.913993
	2.76788	2.41909			0.682451	0.719897			0.565676	0.63247
	4.34007	1.41527			0.566314	0.667936			0.343322	0.831548
	1.36877	1.48382			0.610552	0.696144			0.807118	0.831136
	1.75062	2.54613			0.767439	0.738842			0.799706	0.634819
	2.16292	2.43961			0.315646	0.81683			0.387427	0.693173
	1.44512	1.49756			0.555751	0.77297			0.754758	0.874116
	2.90871	2.02026			0.565379	0.743433			0.474064	0.740362
	2.05575	1.75988			0.591183	0.705882			0.636433	0.774174
	4.21892	2.0382			0.543495	0.677692			0.341061	0.692755
	3.71909	1.77819			0.544314	0.642135			0.380572	0.720979
	1.24997	2.05089			0.580878	0.714936			0.830737	0.708745
	1.95498	2.90543			0.597221	0.743714			0.661403	0.575118
	1.69791	2.02941			0.524505	0.842118			0.673708	0.782325
	1.3322	1.98079			0.61665	0.831731			0.772711	0.786035
	1.45964	2.4097			0.604513	0.771899			0.788824	0.678845
	0.966891	1.60434			0.89907	0.743527			0.983527	0.836374
	2.48495	3.8855			0.601648	0.651074			0.564719	0.428134
	3.17898	1.96642			0.516112	0.584054			0.413563	0.645648
	1.64453	2.74844			0.521547	0.608453			0.678228	0.52807
	2.13613	2.50899			0.56862	0.644578			0.608622	0.572979
	1.90813	2.1427			0.544415	0.71554			0.631029	0.69677
	1.62905	2.07968			0.575484	0.766626			0.717228	0.738038
	1.36965	4.55868			0.623841	0.688228			0.824974	0.39251
	3.26339	2.20439			0.499315	0.72539			0.392793	0.683845
	1.0855	1.26203			0.692698	0.672583			0.91873	0.885473
	1.45844	2.58627			0.496255	0.665094			0.696524	0.583144
	2.07499	1.81111			0.573561	0.59148			0.614228	0.688367
	3.1528	1.54681			0.541956	0.761136			0.436039	0.853206
	1.58923	2.14696			0.69326	0.669645			0.803988	0.659062
	2.68448	1.97067			0.603089	0.709727			0.530816	0.731714
	2.84701	1.72691			0.704935	0.745596			0.556547	0.803668
	2.75465	1.5067			0.808562	0.792722			0.642904	0.87414
	3.20453	1.94401			0.709578	0.851981			0.498828	0.800903
	1.35219	2.89098			0.51438	0.710857			0.749389	0.573313
	1.64571	1.65057			1.08218	0.748994			0.790991	0.821493
	2.66772	1.69579			0.563881	0.836194			0.490963	0.853615
	3.40563	1.498			1.05752	0.542645			0.628421	0.698927
	2.01765	2.04116			0.636228	0.658259			0.6717	0.687493
	3.13639	2.79924			0.566013	0.662054			0.450157	0.54749
	1.23851	1.90911			0.640372	0.769517			0.879441	0.7609
	2.06796	1.95832			0.557383	0.721821			0.607562	0.739527
	1.43591	4.05036			0.549033	0.62628			0.759686	0.36853
	2.4883	1.39512			0.576873	0.716706			0.539542	0.869783
	1.96847	2.06037			0.716606	0.637557			0.733628	0.657604
	2.96184	2.85543			0.658374	0.712394			0.530895	0.539123
	2.81191	4.40701			0.506578	0.756416			0.452778	0.435567
	1.82676	1.8006			0.459037	0.742368			0.571756	0.787976
	1.53252	1.94597			0.516948	0.592398			0.694701	0.660776
	1.30326	2.11099			0.675589	0.819058			0.866114	0.748488
	1.58828	3.55488			0.657802	0.689711			0.780229	0.475657
	1.74051	1.37015			0.579994	0.691417			0.694566	0.851652
	1.90737	2.12515			0.579755	0.676456			0.669194	0.677972
	3.01279	2.45525			0.832621	0.765826			0.608667	0.673047
	3.19984	2.97135			0.543623	0.793848			0.433083	0.592919
	4.46706	1.66865			0.676208	0.743269			0.384228	0.817822
	1.72308	2.48781			0.605773	0.617708			0.71783	0.554131
	2.41136	2.39823			0.474652	0.686341			0.483139	0.625399
	1.37502	1.99392			0.695267	0.698185			0.8281	0.710531
	2.53288	1.35334			0.506596	0.671352			0.49021	0.850072
	2.08655	1.53229			0.476664	0.692029			0.540023	0.817801
	2.97765	1.92499			0.632791	0.624481			0.509591	0.689579
	2.08979	1.67992			0.516988	0.644332			0.570006	0.751772
	2.64938	2.1979			0.576108	0.805679			0.518083	0.728302
	2.59959	1.88118			0.508441	0.748127			0.484044	0.768295
	2.07719	2.44767			0.393272	0.668156			0.453663	0.606398
	1.92623	1.59454			0.53891	0.726969			0.594334	0.831938
	1.47062	1.94531			0.625557	0.750401			0.805035	0.745992
	1.52124	4.54757			0.572855	0.691579			0.735656	0.376044
	3.03991	1.44007			0.545089	0.742395			0.451136	0.872736
	2.42407	4.34142			0.558886	1.02037			0.544798	0.530501
	1.85737	1.97222			0.565394	0.746792			0.657942	0.733101
	2.2682	2.33766			0.535931	0.713686			0.550122	0.659715
	1.94853	1.61829			0.595643	0.630924			0.658508	0.751683
	1.44117	2.28215			0.623908	0.668069			0.801966	0.637772
	3.11974	2.71134			0.715626	0.495691			0.540507	0.445271
	1.55835	2.49197			0.600613	0.684075			0.758631	0.615367
	2.06783	3.85312			0.58215	0.687639			0.624608	0.444047
	1.39228	1.46873			0.518957	0.742925			0.746278	0.860128
	1.91445	1.46548			0.62151	0.721732			0.686534	0.855061
	2.52985	2.43704			0.398989	0.609474			0.376599	0.570168
	2.36551	3.73041			0.572797	0.66437			0.561178	0.422828
	1.72783	1.57416			0.63009	0.636982			0.739044	0.768783
	2.48547	3.35518			0.715037	0.708351			0.619529	0.471322
	2.7242	1.3888			0.605742	0.691508			0.531541	0.846453
	1.17538	2.47769			0.567889	0.696667			0.801363	0.626858
	2.10142	2.26047			0.601125	0.672144			0.614864	0.642682
	4.34363	1.37636			0.5855	0.701175			0.352954	0.869707
	1.5562	2.39261			0.665165	0.790609			0.798374	0.695351
	2.27097	2.36986			0.614533	0.638291			0.61151	0.597817
	1.58079	1.67405			0.539815	0.720474			0.719703	0.797308
	1.59186	2.24521			0.496152	0.755378			0.672037	0.694347
	1.5732	1.7607			0.519414	0.680318			0.707231	0.759594
	1.64172	1.58367			0.688502	0.75924			0.793946	0.845934
	1.18358	2.47122			0.650019	0.774775			0.867652	0.651316
	4.23961	2.32497			0.597296	0.625299			0.369947	0.604936
	1.43207	2.5531			0.617201	0.732465			0.808887	0.630017
	1.46381	2.02478			0.734077	0.661219			0.851539	0.685825
	3.2559	3.48853			1.04569	0.720083			0.61209	0.48266
	3.51752	1.94639			0.473556	0.775153			0.359954	0.769348
	2.57927	2.02474			0.683662	0.728881			0.58669	0.728113
	1.53983	2.52437			0.523211	0.571307			0.699275	0.504324
	3.24669	4.64636			0.528318	0.7648			0.419143	0.421931
	3.66323	1.83087			0.541549	0.651482			0.380952	0.734697
	3.11032	2.17115			0.604198	0.633162			0.475484	0.636782
	1.80381	2.15234			0.578983	0.688667			0.675896	0.677634
	1.37238	2.49802			0.661049	0.795952			0.847377	0.669117
	1.55302	2.42851			0.627048	0.734905			0.770052	0.654184
	2.19723	1.78384			0.570346	0.677543			0.587873	0.742924
	2.33306	1.38955			0.406847	0.658489			0.437012	0.834485
	3.14591	2.76679			0.600387	0.592986			0.470265	0.511414
	2.73796	1.72398			0.638899	0.66279			0.54679	0.758572
	1.76169	2.18465			0.633658	0.633242			0.730231	0.634162
	1.33249	1.26812			0.771517	0.801727			0.893785	0.920972
	1.9064	1.62787			0.631459	0.729419			0.696436	0.817202
	2.86885	1.91018			0.480644	0.743704			0.421242	0.769155
	2.23381	2.35576			0.628529	0.632957			0.612926	0.596958
	1.78532	1.34097			0.594341	0.733218			0.69376	0.891401
	2.53755	1.48574			0.620954	0.652329			0.571452	0.81751
	1.60699	1.76814			0.607528	0.542277			0.752031	0.658396
	1.27036	2.07338			0.593644	0.685011			0.83365	0.682169
	2.4567	2.09478			0.726791	0.644427			0.621509	0.667871
	2.81482	2.85684			0.677223	0.827859			0.557046	0.63526
	1.91557	1.63451			0.559696	0.69435			0.643881	0.795213
	1.3157	3.21614			0.605935	0.741056			0.793293	0.544108
	2.43083	3.06123			0.508441	0.651721			0.498053	0.492118
	1.82994	3.29175			0.780654	0.696142			0.781148	0.507231
	1.7521	2.10477			0.626385	0.759528			0.715651	0.73102
	1.91836	2.37816			0.497522	0.629118			0.59336	0.607752
	3.491	1.51903			0.668025	0.620702			0.472742	0.774449
	1.45507	1.86028			0.45645	0.629455			0.685954	0.705312
	2.16441	2.3105			0.861811	0.740509			0.748366	0.675449
	1.90749	2.93202			0.741223	0.640235			0.743538	0.527553
	2.79826	1.92015			0.540871	0.710758			0.473584	0.730485
	2.00866	1.92821			0.601948	0.708798			0.649742	0.729454
	2.19093	2.10017			0.594597	0.722554			0.607378	0.710255
	3.05952	1.77493			0.539239	0.733651			0.446162	0.780328
	2.35828	1.52838			0.633985	0.716047			0.608156	0.832354
	1.94024	3.23159			0.628376	0.725025			0.685908	0.531165
	3.8047	1.50481			0.407752	0.773706			0.287576	0.86661
	1.45802	2.62105			0.614751	0.713962			0.787524	0.605497
	1.74954	2.29961			0.54925	0.745642			0.667355	0.68458
	1.49861	2.45389			0.692648	0.73258			0.822364	0.632683
	2.50544	1.5604			0.570328	0.699584			0.511978	0.806441
	3.02495	1.95349			0.605175	0.577389			0.485854	0.643786
	1.54122	2.4967			0.781315	0.697749			0.864485	0.623924
	1.76877	2.1747			0.622071	0.713523			0.702164	0.685132
	2.14561	1.66632			0.597457	0.659079			0.626502	0.767808
	1.56632	1.6776			0.559324	0.577272			0.731978	0.716132
	1.9073	1.58361			0.632356	0.654317			0.690028	0.790642
	2.91585	1.67781			0.672237	0.632904			0.52624	0.753093
	3.28859	3.23162			0.542373	0.752878			0.416571	0.54689
	1.8206	2.09309			0.540448	0.646857			0.62524	0.662687
	4.48751	1.38506			0.507368	0.666587			0.302852	0.843273
	2.68917	1.71828			0.526066	0.757687			0.485061	0.805427
	3.10874	2.69928			0.587634	0.660923			0.468342	0.567429
	2.0819	1.26971			0.591285	0.647635			0.633569	0.872701
	1.42257	2.08632			0.572293	0.628758			0.773148	0.659932
	3.41084	2.30561			0.592769	0.673681			0.434173	0.637925
	2.69128	2.48805			0.453204	0.780415			0.430051	0.670076
	1.34899	1.94548			0.679822	0.727584			0.861626	0.749709
	1.93646	1.92005			0.5821	0.709525			0.652767	0.730616
	2.70851	2.77054			0.592205	0.614614			0.524373	0.526903
	1.40835	1.5026			0.647861	0.483562			0.832505	0.688499
	1.26803	1.4547			0.556234	0.832499			0.80446	0.90246
	1.41091	1.52353			0.603796	0.78345			0.798703	0.85033
	2.49659	1.38347			0.697936	0.771354			0.611264	0.884751
	1.85085	2.04777			0.381909	0.769969			0.488269	0.743256
	1.90463	2.36632			0.663393	0.786733			0.690642	0.686358
	2.62143	2.49137			0.640653	0.797959			0.56165	0.680384
	2.23758	3.53078			0.664821	0.834662			0.648469	0.551471
	1.92046	5.46301			0.535501	0.776598			0.62807	0.374818
	2.93034	2.41278			0.611656	0.712842			0.481646	0.633725
	1.93822	2.4148			0.408403	0.68241			0.51204	0.619974
	2.49676	2.98866			0.54898	0.695284			0.519995	0.543823
	1.65124	2.36557			0.606594	0.674638			0.734144	0.634494
	4.23028	3.37502			0.870853	0.712351			0.422378	0.491462
	1.83348	1.69515			0.421331	0.727488			0.541443	0.80352
	1.39603	1.93611			0.607942	0.688804			0.806204	0.723754
	1.86401	1.61531			0.577226	0.642722			0.658198	0.773348
	4.56369	2.59431			0.616532	0.668297			0.342454	0.582873
	5.97217	2.7325			0.574536	0.535299			0.261621	0.482286
	3.15551	2.84448			0.581057	0.729082			0.459394	0.59032
	1.84793	1.35796			0.72727	0.599321			0.769603	0.804687
	2.72048	1.64791			0.542928	0.84417			0.484608	0.867241
	1.14832	3.59191			0.8575	0.709263			0.955204	0.486406
	1.81339	2.29185			0.51148	0.701279			0.628934	0.659021
	1.83332	1.6648			0.512977	0.731896			0.634848	0.798892
	2.37892	1.85001			0.567153	0.6003			0.558796	0.692564
	1.11581	1.6642			0.637179	0.780222			0.900408	0.83795
	2.10273	1.16628			0.470761	0.656171			0.515645	0.901387
	3.0016	1.2177			0.509014	0.632833			0.429752	0.877337
	2.22868	1.26869			0.500352	0.75245			0.529939	0.900844
	2.94278	1.25155			0.639179	0.755274			0.522922	0.89338
	1.76498	1.86517			0.636619	0.628329			0.727441	0.701655
	3.05994	1.45026			0.592818	0.616076			0.476756	0.796406
	1.40028	1.72689			0.56611	0.723689			0.769033	0.792363
	2.27368	1.74569			0.467895	0.761167			0.48555	0.809773
	1.9485	3.47216			0.604698	0.680758			0.667024	0.476652
	2.33044	1.49865			0.574013	0.655427			0.568817	0.804692
	1.28284	1.93616			0.563495	0.77982			0.81508	0.773827
	2.98044	4.3828			0.578675	0.913105			0.478389	0.501793
	2.18968	1.54372			0.606778	0.689239			0.612185	0.81693
	6.08807	2.74097			0.573096	0.716123			0.261878	0.595199
	3.30842	2.35386			0.571966	0.739801			0.433439	0.663377
	3.42494	2.44292			0.605765	0.704968			0.442741	0.631854
	1.67711	1.62277			0.538039	0.692085			0.671585	0.787136
	2.437	2.70066			0.637933	0.609904			0.599283	0.530732
	2.292	1.35632			0.594595	0.651924			0.594189	0.850872
	1.94336	1.32726			0.596209	0.781381			0.660798	0.91247
	2.06776	1.29805			0.372299	0.77012			0.45001	0.913257
	1.63307	3.50232			0.499633	0.675724			0.657488	0.469198
	2.30162	2.0383			0.635456	0.638406			0.619646	0.669935
	1.38988	1.43925			0.584706	0.899987			0.778509	0.915824
	2.61818	1.68928			0.501747	0.554771			0.468553	0.679553
	2.13464	2.85106			0.58157	0.77092			0.614513	0.602265
	2.44445	2.35432			0.617814	0.630718			0.580584	0.595667
	1.8957	1.12741			0.588372	0.675563			0.659887	0.899376
	2.3264	1.59054			0.649945	0.626199			0.614289	0.762497
	2.41624	1.15926			0.579289	0.721538			0.55441	0.921569
	1.84815	3.01846			0.603365	0.779458			0.686323	0.589623
	2.41191	2.55314			0.598008	0.715377			0.576154	0.625329
	2.95236	1.57177			0.46848	0.756331			0.411071	0.817951
	2.37156	1.45586			0.510678	0.615243			0.516702	0.794851
	2.29679	2.44188			0.716912	0.632925			0.644884	0.579716
	3.37932	1.47536			0.602515	0.631809			0.438768	0.796146
	1.33001	2.21734			0.714913	0.811949			0.879102	0.716116
	1.37883	2.27164			0.68328	0.610361			0.855444	0.603153
	3.42669	1.42934			0.630941	0.607946			0.460771	0.790006
	2.35899	3.12522			0.614179	0.906085			0.591238	0.628403
	2.12691	2.91861			0.670257	0.62577			0.661103	0.503275
	2.11575	1.57184			0.620641	0.69102			0.64702	0.808175
	1.95108	2.05215			0.59781	0.806114			0.665239	0.761625
	1.95617	1.86755			0.590682	0.649402			0.655407	0.712801
	1.55454	2.54566			0.603328	0.792357			0.742617	0.666192
	1.39846	2.19965			0.69661	0.80206			0.840869	0.730361
	2.60324	1.80352			0.38542	0.697295			0.370927	0.759639
	1.30547	3.71277			0.640871	0.617681			0.848359	0.423254
	1.46869	1.64721			0.690735	0.712445			0.831825	0.803663
	2.40878	2.72198			0.873085	0.667349			0.738185	0.545436
	1.59606	1.44366			0.604972	0.630219			0.756495	0.808138
	3.49622	1.55703			0.589179	0.651836			0.361823	0.779097
	2.39899	1.29112			0.649972	0.713915			0.607574	0.883274
	1.38749	1.7938			0.606338	0.625726			0.812205	0.706536
	2.32628	2.47041			0.608918	0.662885			0.596894	0.599873
	3.01546	3.78609			0.532197	0.43786			0.440764	0.299916
	3.29077	3.17509			0.661703	0.58227			0.494188	0.453242
	1.88655	1.26433			0.699864	0.752916			0.729143	0.915918
	1.35949	2.57752			0.602622	0.608603			0.814258	0.551005
	3.59757	2.10929			0.505839	0.667391			0.363034	0.67818
	3.513	1.68511			0.523343	0.71926			0.384935	0.795257
	1.35695	5.0424			0.646536	0.986589			0.837105	0.430953
	1.82962	1.77482			0.690148	0.770824			0.749277	0.809761
	1.31421	2.21068			0.612209	0.677135			0.832305	0.656161
	1.73596	1.92586			0.577469	0.773027			0.695056	0.761024
	1.76531	1.93481			0.623469	0.696137			0.715309	0.722703
	3.16075	3.62152			0.621882	0.715758			0.485955	0.482668
	2.91864	1.37588			0.58933	0.691011			0.470622	0.862558
	3.79149	1.92396			0.556183	0.638018			0.380401	0.68888
	1.63879	2.18934			0.556298	0.576569			0.700457	0.596733
	1.90525	3.03665			0.577293	0.747425			0.655268	0.569659
	3.08751	1.61542			0.596141	0.755029			0.448033	0.826407
	2.20771	2.97323			0.60902	0.674518			0.613833	0.535045
	3.66678	2.98154			0.55262	0.535055			0.39306	0.415607
	1.33128	2.69543			0.556832	0.886355			0.795886	0.681134
	2.71277	2.95085			0.604892	0.592775			0.531038	0.471835
	1.8481	3.26218			0.539607	0.544531			0.636566	0.413504
	1.28367	3.68939			0.614459	0.633753			0.825874	0.423458
	1.63146	2.72176			0.596161	0.682208			0.740236	0.571471
	1.51335	2.22251			0.624505	0.718485			0.793567	0.683076
	1.40146	1.82378			0.612599	0.731962			0.809696	0.763971
	1.77382	2.98867			0.541849	0.653298			0.677213	0.52232
	2.59828	1.80478			0.574766	0.864001			0.526146	0.831622
	2.84259	1.95954			0.670518	0.793734			0.557196	0.775194
	2.1369	1.25697			0.562369	0.570657			0.59899	0.823794
	2.28534	1.36091			0.681869	0.763291			0.649529	0.891249
	1.92381	1.02036			0.579596	0.709462			0.655204	0.898305
	2.75086	2.30781			0.650634	0.758712			0.541634	0.691703
	4.28325	1.71338			0.727365	0.75836			0.419902	0.811183
	2.10054	2.2669			0.594891	0.615577			0.629901	0.604497
	2.07163	1.58209			0.534001	0.761773			0.584777	0.846289
	1.84048	1.73805			0.451333	0.597037			0.577234	0.710487
	1.16775	2.08482			0.613248	0.482334			0.865553	0.545127
	4.11892	1.46034			0.566565	0.694551			0.347701	0.845306
	1.86287	1.26821			0.659755	0.628247			0.719473	0.833091
	1.30269	2.20659			0.598304	0.717955			0.825456	0.682017
	1.9495	1.62411			0.589849	0.684792			0.659736	0.796868
	2.63265	2.67764			0.685508	0.701958			0.596058	0.592339
	2.2168	2.45385			1.09558	0.655432			0.730336	0.585129
	1.21087	1.87856			0.603993	0.740678			0.859067	0.769596
	1.71171	1.33098			0.648613	0.718273			0.761837	0.875412
	2.80162	3.05343			0.630288	0.702619			0.539997	0.540745
	2.03202	1.81338			0.632569	0.714823			0.665359	0.760053
	1.30913	1.62108			0.654778	0.889216			0.863853	0.873792
	2.13286	1.75481			0.516688	0.69832			0.562445	0.768908
	2.14417	3.00349			0.536668	0.673995			0.580313	0.531886
	1.71263	2.34378			0.587507	0.617825			0.699097	0.599308
	1.6152	1.27109			0.660008	0.568343			0.788009	0.824342
	1.90282	1.65058			0.834572	0.729841			0.787994	0.813885
	2.94181	1.43875			0.593127	0.69476			0.495935	0.851635
	3.25485	1.84093			0.541473	0.673386			0.410049	0.737718
	3.86851	1.56668			0.551645	0.716793			0.373196	0.820996
	4.3349	2.17927			0.561259	0.689672			0.341652	0.665697
	3.40934	1.94798			0.547995	0.652698			0.411105	0.701946
	2.4189	1.75005			0.598394	0.694781			0.576193	0.764739
	2.17956	2.20266			0.615894	0.675623			0.628651	0.658189
	5.00547	4.21478			0.583216	0.627922			0.299606	0.384223
	2.60961	2.89939			0.575955	0.432077			0.511272	0.385465
	1.28361	1.81556			0.5759	0.631072			0.821766	0.715906
	1.59867	1.77521			0.624438	0.620149			0.764987	0.714934
	1.73645	1.28774			0.636788	0.806948			0.731415	0.925709
	3.50802	1.18572			0.646245	0.619643			0.418628	0.861124
	1.81416	1.49384			0.623311	0.676388			0.71075	0.825555
	2.25458	1.73898			0.853309	0.629546			0.736889	0.733618
	2.1054	1.19975			0.517735	0.637096			0.565759	0.883344
	1.13563	4.18862			0.870548	0.720469			0.965948	0.423087
	2.62478	1.96114			0.584604	0.554143			0.520512	0.627028
	3.52266	2.71796			0.63335	0.907357			0.453913	0.683199
	1.19444	1.8666			0.639949	0.694411			0.888111	0.739324
	5.02232	2.60092			0.616142	0.752524			0.325547	0.633394
	1.74818	3.25141			0.564393	0.770412			0.681783	0.555749
	3.29142	1.513			0.517617	0.664131			0.403382	0.817233
	3.26298	3.05594			0.629423	0.519977			0.477785	0.419078
	2.99688	2.05322			0.641405	0.735186			0.508292	0.72785
	2.26577	2.38993			0.490695	0.694498			0.509404	0.633849
	1.46862	2.5548			0.628826	0.704588			0.797685	0.614444
	2.50563	1.72514			0.640022	0.818845			0.583398	0.835113
	1.53968	1.92226			0.567451	0.749876			0.732621	0.754388
	1.86189	1.46473			0.482006	0.746005			0.578307	0.863882
	3.34257	2.59711			0.750204	0.628783			0.538559	0.563275
	2.98823	1.79761			0.536686	0.747553			0.439463	0.789593
	2.25505	1.48378			0.585382	0.70975			0.592514	0.836546
	4.67791	1.43246			0.649078	0.624451			0.366807	0.789802
	1.61405	1.35164			0.60838	0.549796			0.734807	0.782814
	3.42648	1.47912			0.465144	0.78227			0.356081	0.875125
	3.91106	1.56891			0.56391	0.746936			0.371894	0.837596
	1.73615	3.5417			0.562667	0.520851			0.683826	0.371074
	1.94451	1.99403			0.607084	0.521434			0.669247	0.589658
	2.04781	2.06337			0.589275	0.477714			0.623788	0.532467
	2.61102	2.75604			0.510566	0.787401			0.475248	0.622281
	2.75434	1.52149			1.07075	0.625148			0.729113	0.782632
	1.95123	1.63191			0.562189	0.702808			0.630223	0.797729
	3.25613	1.48034			0.548713	0.690263			0.427327	0.827319
	2.20523	1.48699			0.664828	0.626931			0.656162	0.791931
	2.67739	1.87234			0.540352	0.508308			0.485885	0.591901
	1.85323	2.11588			0.860939	0.728662			0.703303	0.692667
	1.74134	1.19839			0.526391	0.79346			0.657428	0.942346
	4.309	2.68644			0.605813	0.643022			0.358431	0.564411
	1.68916	2.24243			0.572017	0.705066			0.696403	0.669546
	1.41392	1.49258			0.539926	0.538481			0.767876	0.737162
	2.06407	1.81117			0.492627	0.863589			0.555687	0.839428
	2.21188	1.3978			0.553715	0.720328			0.567687	0.863217
	1.92796	1.41979			0.570442	0.75983			0.645589	0.875483
	2.50982	1.49532			0.693219	0.723265			0.610125	0.845979
	5.12531	1.65503			0.508558	0.753999			0.274829	0.820875
	1.76919	1.88798			0.43088	0.730965			0.566218	0.759739
	3.07255	1.68432			0.682722	0.572821			0.526416	0.706315
	3.33473	1.57315			0.619479	0.743091			0.463299	0.842169
	1.55245	3.98577			0.601737	0.679721			0.76031	0.430918
	2.6685	1.64365			0.662789	0.6926			0.571957	0.797103
	3.45803	1.94941			0.614551	0.71977			0.443511	0.73299
	1.87649	1.63418			0.476918	0.739464			0.591448	0.82679
	1.82616	2.39034			0.530575	0.644277			0.644145	0.607337
	2.55684	1.76411			0.606225	0.64411			0.559849	0.737948

## Sheet: Supplemental Fig. 8e
Length in mm	WT	FtsWL34,35V		Width in mm	WT	FtsWL34,35V
	3.08846	2.15988			0.597294	0.617371			Table Analyzed	Length		Table Analyzed	Width
	2.75836	1.79396			0.682492	0.672401
	2.39395	2.8691			0.667948	0.600745			Column B	FtsWL34,35V		Column B	FtsWL34,35V
	2.16681	2.41265			0.676155	0.62546			vs.	vs.		vs.	vs.
	1.71988	2.35117			0.631618	0.632402			Column A	WT		Column A	WT
	3.16165	2.57203			0.581378	0.611826
	2.90576	2.3146			0.636991	0.617799			Unpaired t test with Welch's correction			Unpaired t test with Welch's correction
	2.21464	2.82253			0.575573	0.632594			P value	0.8269		P value	0.4604
	1.97504	2.46298			0.680159	0.552427			P value summary	ns		P value summary	ns
	2.03417	3.30817			0.592765	0.629944			Significantly different (P < 0.05)?	No		Significantly different (P < 0.05)?	No
	2.83417	1.96498			0.716938	0.578302			One- or two-tailed P value?	Two-tailed		One- or two-tailed P value?	Two-tailed
	2.54376	3.08211			0.602488	0.71579			Welch-corrected t, df	t=0.2187, df=691.6		Welch-corrected t, df	t=0.7385, df=668.4
	2.3918	2.24158			0.668397	0.644259
	2.80068	2.90779			0.609467	0.655046			How big is the difference?			How big is the difference?
	1.69327	1.91269			0.579018	0.669764			Mean of column A	2.025		Mean of column A	0.6378
	3.73004	1.94307			0.687124	0.660277			Mean of column B	2.015		Mean of column B	0.635
	2.51446	2.40822			0.687842	0.664713			Difference between means (B - A) ± SEM	-0.009838 ± 0.04498		Difference between means (B - A) ± SEM	-0.002776 ± 0.003759
	1.79129	2.39205			0.66717	0.613618			95% confidence interval	-0.09814 to 0.07847		95% confidence interval	-0.01016 to 0.004605
	2.643	2.3101			0.655551	0.644143			R squared (eta squared)	6.918e-05		R squared (eta squared)	0.0008153
	3.004	2.22352			0.632156	0.618631
	3.0141	2.91898			0.673046	0.589573			F test to compare variances			F test to compare variances
	3.14903	2.72228			0.615486	0.647351			F, DFn, Dfd	1.213, 349, 349		F, DFn, Dfd	1.533, 349, 349
	2.25801	2.77716			0.751245	0.691145			P value	0.072		P value	<0.0001
	3.46021	2.12549			0.663962	0.627987			P value summary	ns		P value summary	****
	1.75367	2.0747			0.521557	0.619724			Significantly different (P < 0.05)?	No		Significantly different (P < 0.05)?	Yes
	2.11547	2.36351			0.625111	0.690342
	1.66281	2.22767			0.627436	0.545783			Data analyzed			Data analyzed
	1.60287	2.17631			0.633212	0.649456			Sample size, column A	350		Sample size, column A	350
	1.73399	1.89503			0.546799	0.765418			Sample size, column B	350		Sample size, column B	350
	1.55488	1.9661			0.705753	0.644484
	1.84675	2.73363			0.581892	0.633578
	1.08526	2.29895			0.598013	0.608678
	1.56706	1.86104			0.646394	0.675104
	2.43621	2.14359			0.706335	0.620654
	2.22167	2.16922			0.7456	0.706411
	2.15021	2.47491			0.681303	0.545562
	3.48732	2.00177			0.564595	0.701735
	1.92223	2.54314			0.609485	0.731595
	1.3723	1.76737			0.60273	0.577422
	2.14297	1.89066			0.729348	0.607262
	1.68553	3.07748			0.584321	0.646381
	1.32517	2.34207			0.59824	0.692598
	1.76113	2.2181			0.603087	0.647357
	2.0754	2.03691			0.717512	0.625826
	1.99842	1.59764			0.666958	0.508616
	1.7281	1.80344			0.734077	0.73665
	1.94511	1.84093			0.717871	0.664568
	4.08466	3.13035			0.598738	0.643395
	3.22691	2.09892			0.640591	0.650966
	2.78998	1.57953			0.694412	0.645545
	2.01511	2.10213			0.602095	0.669633
	3.17103	2.45598			0.641502	0.62913
	3.292	1.49583			0.631339	0.646806
	2.68177	2.97091			0.573391	0.666845
	2.52739	2.09795			0.536952	0.783137
	1.31163	1.54948			0.623722	0.570527
	1.66998	1.55904			0.582066	0.616413
	1.885	1.92426			0.615135	0.692979
	1.8555	1.8315			0.554054	0.583967
	2.17432	2.53848			0.604306	0.684605
	2.39712	2.49699			0.717525	0.614453
	2.11923	3.36285			0.646711	0.654834
	2.10375	2.54193			0.584745	0.604768
	2.21434	1.8192			0.613067	0.668647
	1.8462	2.05556			0.645708	0.642993
	2.36552	3.48923			0.624842	0.672501
	2.51755	2.365			0.650109	0.694375
	2.30455	2.67804			0.676127	0.681859
	1.70203	3.43722			0.611865	0.662733
	2.42925	2.7337			0.592146	0.621469
	2.44689	2.06526			0.643636	0.689342
	2.12762	2.55271			0.632169	0.628878
	2.22172	3.33694			0.701112	0.672807
	2.20122	2.79705			0.652636	0.610014
	3.28828	2.66426			0.614168	0.62199
	2.25073	2.57883			0.707359	0.654604
	2.3383	3.53453			0.676651	0.578859
	2.32588	3.042			0.746	0.652515
	2.16336	2.21591			0.726026	0.622365
	1.94804	2.57454			0.80429	0.628797
	2.83365	2.72416			0.589098	0.594131
	1.62392	2.54871			0.636784	0.665353
	2.29022	2.20657			0.71281	0.658591
	2.04602	1.63965			0.644883	0.630286
	2.79677	2.98562			0.580908	0.611865
	2.8644	2.42763			0.588618	0.656535
	1.58912	1.63737			0.563437	0.643325
	3.0547	1.94721			0.639632	0.680612
	2.10555	2.10167			0.606828	0.691099
	1.96258	1.90744			0.636819	0.625493
	1.43473	3.02061			0.613334	0.57053
	1.8048	3.25826			0.613289	0.656178
	1.51808	1.88087			0.621504	0.670327
	1.94737	2.88273			0.626943	0.618858
	1.2513	2.61743			0.631387	0.640484
	1.87995	2.19333			0.591887	0.595505
	1.63242	2.50299			0.657903	0.685386
	3.51578	2.24712			0.639263	0.620981
	1.71228	2.5703			0.712777	0.694361
	2.22045	2.47757			0.589385	0.621757
	1.68296	1.50414			0.753369	0.642363
	2.00527	2.31584			0.663616	0.535146
	2.65458	1.30133			0.787747	0.615596
	1.74991	2.13599			0.650716	0.680165
	1.47345	2.52806			0.55092	0.63066
	1.10362	2.05839			0.520856	0.606265
	1.83445	2.79071			0.635562	0.666318
	2.40601	2.55238			0.701359	0.607626
	3.56522	1.85814			0.560836	0.601422
	3.91553	2.05365			0.653608	0.669123
	2.2083	2.35768			0.627355	0.686333
	1.99972	1.17261			0.601618	0.614651
	2.24685	2.41519			0.715067	0.684874
	1.96113	1.13135			0.690292	0.602833
	2.04606	3.30443			0.779336	0.63921
	2.70049	1.80561			0.567946	0.652144
	1.51619	2.20541			0.661946	0.668393
	2.63368	2.08017			0.639965	0.677923
	3.09287	1.78668			0.762656	0.602803
	1.54822	3.32495			0.653845	0.568509
	1.38818	2.4747			0.600575	0.657722
	2.39997	1.88819			0.607568	0.557737
	1.3147	2.52916			0.596215	0.694563
	1.67057	3.12972			0.667345	0.551032
	1.54899	2.22118			0.587721	0.625638
	2.65259	1.72385			0.601658	0.595185
	2.94542	1.76434			0.726506	0.681224
	1.69563	1.99974			0.615718	0.543081
	3.53397	1.79633			0.620412	0.720745
	2.1195	1.32704			0.585759	0.648346
	1.53313	1.69423			0.627086	0.591904
	2.16867	2.40683			0.613888	0.676177
	1.11947	2.28801			0.611501	0.662841
	1.65611	2.09017			0.659323	0.607023
	1.76262	1.82838			0.605835	0.641211
	3.02991	3.1543			0.655241	0.614408
	3.18436	2.49695			0.575821	0.582428
	1.17232	1.54953			0.526299	0.619906
	2.19031	2.40992			0.610678	0.619309
	2.58608	2.21501			0.608847	0.640816
	2.2898	1.32017			0.563428	0.649998
	1.30101	1.90839			0.672061	0.697409
	1.97358	2.27344			0.626154	0.565855
	2.93339	2.21428			0.574023	0.622796
	1.29337	2.44385			0.682015	0.562457
	1.83812	2.95107			0.742267	0.599545
	1.82926	2.98394			0.633677	0.590046
	1.39687	3.77092			0.600651	0.553121
	1.68307	1.72066			0.588599	0.61683
	1.95825	1.60753			0.576564	0.675239
	1.16868	1.44381			0.588369	0.581429
	3.28002	1.57248			0.666302	0.605739
	2.93053	1.71014			0.644164	0.720789
	1.274	3.09179			0.520277	0.614038
	1.82116	2.12788			0.665259	0.636767
	1.75034	3.66086			0.667343	0.64223
	1.76335	1.67055			0.585486	0.669858
	1.27417	1.63891			0.691065	0.600314
	2.18605	2.19974			0.680419	0.66004
	1.87721	3.15447			0.599876	0.654072
	3.79386	1.66244			0.598918	0.661294
	2.22841	2.16695			0.668475	0.561995
	2.47343	1.67001			0.613576	0.613651
	2.11074	1.7241			0.620378	0.601939
	1.9095	1.4808			0.600498	0.665045
	1.53361	2.07855			0.585952	0.570256
	2.53236	1.37811			0.609017	0.680715
	1.61136	2.68286			0.735929	0.551445
	2.0419	2.23023			0.633076	0.630277
	2.51703	1.33728			0.718515	0.606463
	2.30602	1.52668			0.688059	0.639311
	1.89384	1.33502			0.708401	0.594061
	1.57183	2.58638			0.677884	0.600067
	3.34245	1.27331			0.573368	0.648671
	1.48622	2.06299			0.672251	0.597112
	1.39828	1.93385			0.630026	0.647722
	1.50462	1.13489			0.642753	0.576974
	1.3025	1.16036			0.743304	0.579605
	2.0456	2.03193			0.751321	0.63052
	2.11246	2.05371			0.658252	0.682937
	1.3962	1.52634			0.674748	0.610292
	2.94407	2.03258			0.59714	0.613077
	1.55963	1.59245			0.660798	0.653004
	2.25478	1.60722			0.622474	0.735352
	2.98086	2.08695			0.629734	0.694732
	2.90317	2.02229			0.615092	0.680284
	1.54021	1.38056			0.61652	0.684902
	3.75254	1.9983			0.63241	0.636495
	2.24693	1.37027			0.658434	0.622185
	3.16593	1.63613			0.620695	0.716893
	1.78446	1.24361			0.630502	0.603439
	1.37617	1.67684			0.575064	0.633694
	2.56735	2.21976			0.709627	0.63713
	2.04038	1.64106			0.649418	0.659295
	2.57454	1.41829			0.552174	0.598013
	1.46228	2.06721			0.651751	0.578723
	2.49549	1.29946			0.656812	0.570238
	2.47096	1.31548			0.726169	0.631212
	2.10315	1.71197			0.631456	0.631393
	2.00437	1.83073			0.623543	0.594915
	1.20721	1.51193			0.685696	0.651929
	1.39269	2.25366			0.534171	0.554843
	1.63825	1.69607			0.7281	0.579327
	2.86543	2.10148			0.596581	0.695864
	1.81302	2.01012			0.640567	0.708581
	2.1437	2.16948			0.615506	0.63277
	1.54447	1.45315			0.628906	0.620691
	1.38613	1.52002			0.607919	0.654277
	1.69583	1.79697			0.723357	0.708029
	2.81506	1.55273			0.610089	0.61553
	2.14232	2.13504			0.675966	0.645057
	1.39031	1.65326			0.619167	0.655203
	3.03393	1.71869			0.612623	0.641048
	2.45744	1.36353			0.623357	0.622109
	1.87721	1.41333			0.679999	0.591
	2.87834	1.30117			0.615708	0.605874
	1.41826	2.7148			0.719784	0.687092
	1.38545	1.9231			0.688271	0.680849
	2.08352	1.31675			0.57518	0.573762
	2.57501	1.8041			0.616183	0.72555
	1.42904	1.32627			0.601952	0.632078
	2.10742	1.23176			0.612255	0.54978
	1.52489	1.31997			0.678482	0.598116
	1.75494	1.68252			0.776894	0.627104
	1.8575	2.0675			0.703796	0.74755
	2.06514	1.76763			0.571254	0.614941
	1.5919	1.84646			0.655474	0.639419
	1.47538	1.42089			0.608457	0.578185
	2.50164	1.60219			0.654962	0.626375
	1.38312	1.49661			0.754711	0.586194
	1.59106	1.71055			0.633619	0.706093
	2.50965	2.00104			0.618113	0.603256
	2.58402	1.29706			0.548915	0.603121
	1.61549	1.52477			0.639733	0.63638
	1.82041	1.49683			0.719377	0.639702
	1.67093	1.41398			0.671092	0.630279
	1.76019	1.46857			0.647129	0.61508
	2.0942	1.49409			0.69625	0.592409
	2.78741	1.67271			0.713915	0.736287
	1.3443	1.27743			0.548789	0.618475
	1.45984	1.60456			0.596789	0.625987
	1.9262	3.2005			0.626005	0.618918
	3.3248	2.26112			0.679759	0.620636
	2.53493	1.43877			0.588898	0.609798
	1.29038	1.73137			0.601206	0.719885
	1.4171	1.39376			0.533375	0.67868
	1.28626	1.09016			0.654226	0.52586
	2.35318	1.4247			0.645976	0.724711
	1.54017	1.89344			0.569635	0.642164
	1.21096	1.48071			0.584374	0.637064
	2.54882	1.38493			0.633972	0.655865
	1.81303	1.68219			0.724913	0.617213
	2.19224	1.20314			0.556235	0.592742
	1.53165	1.64865			0.629856	0.586775
	2.45011	1.18588			0.659012	0.59303
	1.97533	1.51492			0.589039	0.580159
	1.58095	2.36346			0.608336	0.657265
	1.26625	1.81948			0.769429	0.595453
	1.99176	1.55821			0.678655	0.670521
	2.30091	1.48723			0.615976	0.628214
	1.80723	2.77747			0.677585	0.629806
	2.75117	1.58837			0.592178	0.64995
	1.24003	1.84298			0.658147	0.662014
	1.44794	1.52463			0.655234	0.71973
	1.32794	1.59293			0.600746	0.664286
	1.26917	1.92869			0.666574	0.660891
	1.35822	1.407			0.574042	0.669184
	1.21763	1.22809			0.595496	0.6195
	2.80477	1.66357			0.59289	0.628764
	1.40316	1.63144			0.668857	0.758056
	1.49056	2.00115			0.597207	0.625944
	1.36154	1.33441			0.568104	0.621966
	1.41886	1.26025			0.589817	0.622346
	1.66998	2.03939			0.605526	0.675775
	1.74713	1.67207			0.71088	0.608812
	1.88547	1.7322			0.727806	0.649928
	3.16055	1.51624			0.561876	0.635007
	1.75596	1.50405			0.593005	0.694227
	2.18904	3.02927			0.635886	0.628598
	1.56002	2.32158			0.532535	0.683602
	2.83947	1.97856			0.660572	0.603968
	1.46038	1.12814			0.574815	0.615967
	1.44606	1.79696			0.536801	0.571623
	1.15086	1.33058			0.618622	0.636646
	1.5927	1.5243			0.671134	0.636919
	2.17078	1.59253			0.714117	0.587226
	1.90264	2.73091			0.707528	0.620023
	2.05708	1.56347			0.596289	0.593201
	1.31604	2.27386			0.690939	0.625585
	2.38837	1.69246			0.669963	0.709419
	1.83146	1.94995			0.607582	0.644874
	1.26246	1.714			0.595325	0.63557
	1.87073	2.51744			0.605417	0.630893
	1.36722	1.46305			0.601556	0.622636
	1.61685	2.10949			0.679625	0.658675
	1.42844	1.51043			0.615865	0.618577
	2.00916	1.54977			0.554042	0.690034
	1.39025	1.23105			0.708888	0.594436
	1.56529	2.0032			0.635144	0.675148
	1.82125	1.20805			0.683883	0.561453
	1.61405	1.53001			0.64147	0.595062
	2.52606	1.33277			0.58833	0.649049
	1.59883	1.36577			0.583604	0.632791
	1.51091	1.99732			0.642142	0.610656
	1.29284	1.69329			0.614326	0.682198
	1.55508	1.66129			0.636777	0.634638
	1.18629	1.13537			0.709185	0.575596
	1.80459	1.31035			0.621728	0.625327
	1.65885	2.54218			0.650828	0.586024
	1.99549	1.50728			0.621905	0.656161
	1.69451	1.77309			0.614949	0.656822
	1.28836	2.29693			0.571791	0.576209
	2.52452	1.94751			0.600761	0.755793
	1.29537	1.92109			0.672998	0.709061
	1.41812	1.11412			0.661428	0.594474
	2.31416	1.10958			0.62793	0.605152
	1.3762	1.94004			0.764635	0.60902
	1.54787	1.07583			0.579812	0.575829
	1.45081	1.32268			0.6337	0.695797
	1.41937	2.70877			0.590419	0.617141
	1.29359	1.08445			0.730222	0.576132
	1.55847	1.15779			0.618617	0.594196
	1.29215	1.18841			0.548715	0.590437
	1.3141	1.95934			0.693098	0.702782
	1.63037	1.71623			0.69363	0.647935
	1.87717	2.71284			0.61861	0.600849
	2.15692	1.53488			0.609373	0.611742
	4.81146	2.59282			0.647925	0.607354
	1.76346	2.26593			0.650077	0.587142
	2.08578	2.04243			0.787264	0.594408
	2.38383	1.961			0.647324	0.667336
	1.27156	2.91867			0.540184	0.663394
	1.55836	2.66976			0.666159	0.607644
	1.56905	1.55278			0.731486	0.622004
	1.51056	2.93805			0.627108	0.626679
	1.62223	2.7018			0.713475	0.599525
	2.36641	2.60291			0.571699	0.645632
	1.6438	1.40807			0.625542	0.6427
	1.70433	1.6801			0.585012	0.602842
	1.65947	1.94907			0.57798	0.592129
	2.50396	1.72062			0.598954	0.663957
	1.7939	2.30222			0.616683	0.63578
	1.48724	2.06129			0.649962	0.6373
	1.5499	2.48825			0.561018	0.726746
	1.39195	1.92848			0.587751	0.664758
	1.7104	2.4445			0.656584	0.610865
	2.43174	2.78038			0.701417	0.659662
	1.68132	1.97479			0.628059	0.649686
	1.33211	2.84012			0.687357	0.603356
	1.5877	2.31362			0.627162	0.63274
